# Supplementary material for: Genetic variability of aquaporin expression in maize: From eQTLs to a MITE insertion regulating PIP2;5 expression
Source: Plant Physiol. 2024 Jun 5;196(1):368–84. doi: 10.1093/plphys/kiae326 (PMC11376376; doi:10.1093/plphys/kiae326)
Supplement: kiae326_Supplementary_Data [file kiae326_supplementary_data.zip]

Archive with 4 entries (4 files):
- pp.00279.2024-s05.pdf
- SuppFiguresLegends 20240527.pdf
- Supplemental Appendix S1.pdf
- SupplementaryTables.xlsx
