# Supplementary material for: Genetic variability of aquaporin expression in maize: From eQTLs to a MITE insertion regulating PIP2;5 expression
Source: Plant Physiol. 2024 Jun 5;196(1):368–84. doi: 10.1093/plphys/kiae326 (PMC11376376; doi:10.1093/plphys/kiae326)
Supplement: kiae326_Supplementary_Data [file kiae326_supplementary_data.zip › SupplementaryTables.xlsx]

## Sheet: Supplementary Table S1
Supplementary Table S1: List of primers used for the measurement of relative expression of five PIP genes by RT-qPCR.
Gene	Primers	Origin
PIP1;1	F: CCCCTACTATGTTACGTGGAGTTC	Hachez et al. (2006)
	R: GCGGCATATTACACAATTGGTA	Hachez et al. (2006)
PIP1;3	F: GGTTCCCGTATCCTTTTTATGC	Hachez et al. (2006)
	R: AATCCAGCTGATAGATAAACCCAC	Hachez et al. (2006)
PIP2;2	F: GCGTGGGGGTCTCCTTAAT	Heinen et al. (2014)
	R: GGGGAATAATCGATCCCTTG	Heinen et al. (2014)
PIP2;5	F: TGTCGTCGTTGGTTGCCT	Hachez et al. (2006)
	R: CACAACAATCACACTAGCTTGGAA	Hachez et al. (2006)
Ubi	F: GGTCAGTAAGCCATGGTTCATT	Hachez et al. (2006)
	R: CGACGACATCCATATAGAGGTACA	Hachez et al. (2006)
Act1	F: GCCCTGCTGTATGAAATGGA	Heinen et al. (2014)
	R: AAAGGAACCAGCTAAAAGCAAAC	Heinen et al. (2014)
Ef1α	F: GATCTGAAGCGTGGGTATGTG	Hachez et al. (2006)
	R: GATGACCTGGGAGGTAAAGCTAG	Hachez et al. (2006)

## Sheet: Supplementary Table S2
Supplementary Table S2: Initial eQTLs
List of the eQTLs obtained with the first GWAS model. The model name is given in the case column. The Distant/Local column indicates whether the eQTL contains the gene for which it was detected. Maker positions correspond to the physical position in the B73 RefGen_V4 genome. LogPval means -log10(p-value) for the lead SNP.
QTL	GWAS	Trait	Zone	Model	loc	Chromosome	Start physical interval peak	End physical interval peak	Range	NbLocus	ListLocus	Locus1	Locus2	Lead SNP	Position peak	Pos.pic	LogPval peak	MAF peak	R2LR peak	Effect peak
QTL1	FD_PIP11	PIP1;1	Mature zone	Initial	distant	1	2.80636e+08	2.80836e+08	chr1:280635822..280836152	2	AX-91504360;AX-90722692	AX-91504360	AX-90722692	AX-91504360	chr1:280698821	280698821	5.12983	0.107143	0.0588221	0.222132
QTL10	FD_PIP11	PIP1;1	Mature zone	Initial	distant	5	6.69873e+07	6.70938e+07	chr5:66987279..67093794	3	AX-91441678;AX-91441677;AX-90576249	AX-91441678	AX-90576249	AX-91441678	chr5:67040201	67040201	5.04494	0.194444	0.0585363	0.220223
QTL11	FD_PIP11	PIP1;1	Mature zone	Initial	distant	5	6.80925e+07	6.82032e+07	chr5:68092456..68203248	2	AX-91654082;AX-90938497	AX-91654082	AX-90938497	AX-91654082	chr5:68147602	68147602	6.01681	0.0595238	0.0750807	0.242015
QTL12	FD_PIP11	PIP1;1	Mature zone	Initial	distant	5	2.10199e+08	2.10219e+08	chr5:210199304..210218648	1	AX-90974394	AX-90974394	AX-90974394	AX-90974394	chr5:210208987	210208987	5.25616	0.234127	0.062021	0.225412
QTL13	FD_PIP11	PIP1;1	Mature zone	Initial	distant	7	1.49699e+08	1.50797e+08	chr7:149699388..150796768	6	AX-91739419;AX-91059794;AX-91059768;AX-91059770;AX-91739426;AX-90611261	AX-91739419	AX-90611261	AX-91059794	chr7:150248466	150248466	5.7037	0.0674603	0.0685346	0.235597
QTL14	FD_PIP11	PIP1;1	Mature zone	Initial	distant	8	1.7041e+08	1.70438e+08	chr8:170410156..170438261	11	S8_165238690;S8_165238709;S8_165238711;S8_165238716;S8_165239045;S8_165239046;S8_165239048;AX-91112385;S8_165239161;S8_165239176;S8_165239179	S8_165238690	S8_165239179	S8_165238709	chr8:170423986	170423986	6.87354	0.093254	0.0886651	0.260301
QTL15	FD_PIP11	PIP1;1	Mature zone	Initial	distant	9	1.11799e+08	1.11852e+08	chr9:111799052..111851784	2	S9_109172697;S9_109172743	S9_109172697	S9_109172743	S9_109172697	chr9:111825420	111825420	5.06526	0.0793651	0.0603365	0.224488
QTL2	FD_PIP11	PIP1;1	Mature zone	Initial	distant	2	2.06904e+07	2.07178e+07	chr2:20690376..20717824	1	AX-90625709	AX-90625709	AX-90625709	AX-90625709	chr2:20704097	20704097	5.05677	0.0694444	0.0578138	-0.220701
QTL3	FD_PIP11	PIP1;1	Mature zone	Initial	distant	2	4.00782e+07	4.01595e+07	chr2:40078224..40159474	1	S2_38552476	S2_38552476	S2_38552476	S2_38552476	chr2:40118837	40118837	5.09772	0.0753968	0.0596202	0.222101
QTL4	FD_PIP11	PIP1;1	Mature zone	Initial	distant	2	4.02307e+07	4.03121e+07	chr2:40230669..40312068	1	S2_38705401	S2_38705401	S2_38705401	S2_38705401	chr2:40271353	40271353	5.7194	0.0912698	0.0686914	0.235344
QTL5	FD_PIP11	PIP1;1	Mature zone	Initial	distant	3	1.64392e+08	1.64444e+08	chr3:164391797..164443603	1	AX-90835892	AX-90835892	AX-90835892	AX-90835892	chr3:164417715	164417715	5.15035	0.123016	0.0588656	0.222501
QTL6	FD_PIP11	PIP1;1	Mature zone	Initial	distant	3	2.297e+08	2.29732e+08	chr3:229699682..229732251	1	AX-91431538	AX-91431538	AX-91431538	AX-91431538	chr3:229715963	229715963	5.56182	0.331349	0.0684673	0.242763
QTL7	FD_PIP11	PIP1;1	Mature zone	Initial	distant	4	1.65577e+08	1.6561e+08	chr4:165577378..165609811	2	AX-90898340;AX-90898325	AX-90898340	AX-90898325	AX-90898325	chr4:165594002	165594002	5.54964	0.178571	0.0684246	0.238531
QTL8	FD_PIP11	PIP1;1	Mature zone	Initial	distant	4	1.65688e+08	1.65722e+08	chr4:165687893..165722189	2	AX-91627371;AX-91627368	AX-91627371	AX-91627368	AX-91627368	chr4:165706428	165706428	5.50792	0.184524	0.0675463	0.236862
QTL9	FD_PIP11	PIP1;1	Mature zone	Initial	distant	4	2.30676e+08	2.30718e+08	chr4:230675705..230718243	1	AX-91405588	AX-91405588	AX-91405588	AX-91405588	chr4:230696955	230696955	5.57588	0.0853175	0.0666893	0.232239
QTL1	FD_PIP11_ez	PIP1;1	Elongation zone	Initial	distant	1	7.11664e+07	7.17789e+07	chr1:71166405..71778915	1	AX-90669193	AX-90669193	AX-90669193	AX-90669193	chr1:71472660	71472660	5.10857	0.27381	0.0552851	-0.101493
QTL10	FD_PIP11_ez	PIP1;1	Elongation zone	Initial	distant	3	3.37096e+07	3.54025e+07	chr3:33709622..35402512	1	AX-91559943	AX-91559943	AX-91559943	AX-91559943	chr3:34556067	34556067	5.9672	0.275794	0.0660246	0.113438
QTL11	FD_PIP11_ez	PIP1;1	Elongation zone	Initial	distant	4	1.90392e+08	1.90437e+08	chr4:190392171..190436984	5	S4_186950973;S4_186951153;S4_186951270;S4_186951278;S4_186951283	S4_186950973	S4_186951283	S4_186950973	chr4:190414417	190414417	5.34421	0.238095	0.058202	-0.0969136
QTL12	FD_PIP11_ez	PIP1;1	Elongation zone	Initial	distant	4	2.42124e+08	2.42146e+08	chr4:242124237..242146015	11	AX-90919048;S4_236880445;S4_236882392;AX-91437187;S4_236883391;S4_236883454;S4_236883674;S4_236883686;AX-91221794;S4_236883919;AX-91641079	AX-90919048	AX-91641079	AX-91641079	chr4:242137203	242137203	8.58564	0.198413	0.101675	-0.126766
QTL13	FD_PIP11_ez	PIP1;1	Elongation zone	Initial	distant	4	2.42223e+08	2.42241e+08	chr4:242223403..242240786	1	S4_236976065	S4_236976065	S4_236976065	S4_236976065	chr4:242231974	242231974	5.06492	0.0714286	0.0490044	-0.100753
QTL14	FD_PIP11_ez	PIP1;1	Elongation zone	Initial	distant	5	1.98849e+08	1.98894e+08	chr5:198848796..198893653	1	S5_193443286	S5_193443286	S5_193443286	S5_193443286	chr5:198871254	198871254	5.78573	0.0595238	0.065581	-0.098943
QTL15	FD_PIP11_ez	PIP1;1	Elongation zone	Initial	distant	6	9.51433e+07	9.51712e+07	chr6:95143332..95171156	3	AX-91000536;AX-91698090;AX-91698099	AX-91000536	AX-91698099	AX-91698090	chr6:95157197	95157197	5.24381	0.198413	0.0546165	-0.0998583
QTL16	FD_PIP11_ez	PIP1;1	Elongation zone	Initial	distant	6	1.0337e+08	1.03407e+08	chr6:103370317..103407181	1	S6_100143837	S6_100143837	S6_100143837	S6_100143837	chr6:103388672	103388672	5.13533	0.174603	0.0457742	-0.0982078
QTL17	FD_PIP11_ez	PIP1;1	Elongation zone	Initial	distant	6	1.19509e+08	1.1956e+08	chr6:119508913..119560479	1	S6_115563353	S6_115563353	S6_115563353	S6_115563353	chr6:119534583	119534583	5.20904	0.305556	0.0562156	-0.0964125
QTL18	FD_PIP11_ez	PIP1;1	Elongation zone	Initial	distant	6	1.22023e+08	1.2206e+08	chr6:122023467..122059922	2	AX-91702847;AX-91007477	AX-91702847	AX-91007477	AX-91702847	chr6:122041552	122041552	5.08036	0.384921	0.0525765	-0.102022
QTL2	FD_PIP11_ez	PIP1;1	Elongation zone	Initial	distant	1	7.99505e+07	8.00761e+07	chr1:79950539..80076131	1	AX-90671296	AX-90671296	AX-90671296	AX-90671296	chr1:80013435	80013435	5.1016	0.194444	0.0548717	-0.0994936
QTL3	FD_PIP11_ez	PIP1;1	Elongation zone	Initial	distant	1	8.01668e+07	8.02909e+07	chr1:80166816..80290942	1	AX-91467942	AX-91467942	AX-91467942	AX-91467942	chr1:80228987	80228987	5.1016	0.194444	0.0548717	-0.0994936
QTL4	FD_PIP11_ez	PIP1;1	Elongation zone	Initial	distant	1	2.07887e+08	2.08089e+08	chr1:207887255..208088930	3	S1_205091864;S1_205192787;S1_205193914	S1_205091864	S1_205193914	S1_205193914	chr1:208018670	208018670	5.16674	0.222222	0.0556913	-0.0983734
QTL5	FD_PIP11_ez	PIP1;1	Elongation zone	Initial	distant	2	1.55336e+07	1.55536e+07	chr2:15533575..15553628	1	AX-90568935	AX-90568935	AX-90568935	AX-90568935	chr2:15543602	15543602	6.31541	0.234127	0.0706911	0.11019
QTL6	FD_PIP11_ez	PIP1;1	Elongation zone	Initial	distant	2	1.5579e+07	1.55991e+07	chr2:15578965..15599056	2	S2_15140937;S2_15140967	S2_15140937	S2_15140967	S2_15140937	chr2:15588995	15588995	5.52861	0.206349	0.0567216	0.103573
QTL7	FD_PIP11_ez	PIP1;1	Elongation zone	Initial	local	2	1.93158e+07	1.93533e+07	chr2:19315776..19353266	11	S2_18118874;AX-90735144;AX-90735145;S2_18131850;PZE-102037650;S2_18131918;S2_18131919;S2_18131920;S2_18131924;S2_18131927;S2_18131928	S2_18118874	S2_18131928	AX-90735145	chr2:19340946	19340946	7.10254	0.337302	0.0874214	0.115492
QTL8	FD_PIP11_ez	PIP1;1	Elongation zone	Initial	distant	2	1.94118e+07	1.94364e+07	chr2:19411756..19436369	1	S2_18213766	S2_18213766	S2_18213766	S2_18213766	chr2:19424042	19424042	5.08926	0.214286	0.0544535	0.0965696
QTL9	FD_PIP11_ez	PIP1;1	Elongation zone	Initial	distant	2	1.79305e+08	1.79348e+08	chr2:179305208..179348485	2	AX-90776293;SYN1712	AX-90776293	SYN1712	AX-90776293	chr2:179326448	179326448	5.02491	0.206349	0.0531446	-0.0975872
QTL1	FD_PIP13	PIP1;3	Mature zone	Initial	distant	1	2.81558e+08	2.81677e+08	chr1:281558284..281677297	1	AX-91422488	AX-91422488	AX-91422488	AX-91422488	chr1:281617884	281617884	5.68817	0.128968	0.0731463	-0.33157
QTL10	FD_PIP13	PIP1;3	Mature zone	Initial	distant	4	9.83068e+07	1.01132e+08	chr4:98306803..101132227	3	AX-91616174;AX-91616283;AX-90882991	AX-91616174	AX-90882991	AX-91616283	chr4:99871191	99871191	9.24713	0.107143	0.129105	-0.385817
QTL11	FD_PIP13	PIP1;3	Mature zone	Initial	distant	4	1.02897e+08	1.06639e+08	chr4:102896935..106639387	7	AX-90880959;AX-90882292;AX-91615812;AX-90882083;AX-91615725;AX-91615738;AX-90881966	AX-90880959	AX-90881966	AX-90881966	chr4:105831032	105831032	8.6127	0.0952381	0.118285	-0.381811
QTL12	FD_PIP13	PIP1;3	Mature zone	Initial	distant	4	1.06964e+08	1.08953e+08	chr4:106963730..108952797	2	AX-90883514;AX-90883431	AX-90883514	AX-90883431	AX-90883431	chr4:108144442	108144442	9.43242	0.115079	0.131846	-0.387925
QTL13	FD_PIP13	PIP1;3	Mature zone	Initial	distant	4	1.11544e+08	1.13161e+08	chr4:111544350..113161060	1	AX-91617151	AX-91617151	AX-91617151	AX-91617151	chr4:112352705	112352705	8.4773	0.0992063	0.116606	-0.376104
QTL14	FD_PIP13	PIP1;3	Mature zone	Initial	distant	4	1.14404e+08	1.16021e+08	chr4:114404352..116021062	1	AX-91617708	AX-91617708	AX-91617708	AX-91617708	chr4:115212707	115212707	5.60761	0.154762	0.0712384	-0.302727
QTL15	FD_PIP13	PIP1;3	Mature zone	Initial	distant	4	1.1872e+08	1.21357e+08	chr4:118719502..121356901	2	AX-90885965;AX-91618786	AX-90885965	AX-91618786	AX-90885965	chr4:119527857	119527857	8.32559	0.111111	0.114708	-0.364528
QTL16	FD_PIP13	PIP1;3	Mature zone	Initial	distant	4	1.23611e+08	1.31035e+08	chr4:123610642..131035136	69	AX-90887284;AX-90887466;AX-90887468;AX-91219474;AX-91620133;S4_123666341;S4_123666570;PZE-104062519;PZE-104062536;PZE-104062592;PZE-104062593;S4_124234011;AX-91620263;S4_124636002;S4_124636048;AX-90888388;AX-90888373;AX-90888381;AX-90888380;AX-91620331;AX-90888392;AX-90888376;PZE-104063016;AX-90888362;S4_124674237;S4_124674313;AX-91620319;AX-90888365;AX-91620373;AX-90888423;AX-90888440;AX-9121951…	AX-90887284	AX-91620883	AX-90888477	chr4:128059459	128059459	8.42763	0.230159	0.116379	-0.37942
QTL17	FD_PIP13	PIP1;3	Mature zone	Initial	distant	4	1.3229e+08	1.41889e+08	chr4:132289736..141888980	173	S4_130031697;AX-90889816;AX-91621555;AX-90889972;AX-90889963;AX-91621559;AX-90890001;S4_130619356;S4_130619382;AX-90889993;S4_130856816;AX-90890046;AX-91621609;AX-90890053;AX-90890068;AX-91621613;AX-90890040;AX-90890039;AX-90890067;AX-91621621;AX-91621611;AX-90890050;AX-91621612;AX-90890075;AX-90580758;AX-91621629;AX-91621637;AX-91400108;AX-91421531;S4_130960787;S4_130960791;S4_130960792;AX-90890…	S4_130031697	AX-90891986	AX-90889963	chr4:133665713	133665713	11.4817	0.232143	0.163444	-0.434852
QTL18	FD_PIP13	PIP1;3	Mature zone	Initial	distant	4	1.44665e+08	1.52242e+08	chr4:144664699..152242458	125	AX-90892919;AX-90892953;AX-90892995;AX-90893058;S4_142801975;AX-90893111;AX-91623798;AX-90893139;AX-90893161;AX-90893146;S4_143081708;S4_143293269;S4_143293284;S4_143722480;S4_143722490;AX-90893346;AX-90893396;AX-91623985;AX-91623983;AX-90893422;AX-90893465;AX-90607471;S4_144137849;AX-90893474;S4_144175904;AX-91624045;AX-90893501;AX-90600465;AX-90893533;AX-91624072;S4_144607847;PZE-104073334;AX-9…	AX-90892919	AX-90894631	AX-90894114	chr4:149788239	149788239	12.6642	0.0992063	0.180933	-0.452359
QTL19	FD_PIP13	PIP1;3	Mature zone	Initial	distant	4	1.53641e+08	1.53715e+08	chr4:153641255..153715301	2	S4_150236751;S4_150236757	S4_150236751	S4_150236757	S4_150236751	chr4:153678341	153678341	11.2961	0.0833333	0.157625	-0.404324
QTL2	FD_PIP13	PIP1;3	Mature zone	Initial	distant	3	1.75062e+08	1.75096e+08	chr3:175062211..175096442	1	S3_172662189	S3_172662189	S3_172662189	S3_172662189	chr3:175079311	175079311	5.03606	0.327381	0.0614187	-0.269358
QTL20	FD_PIP13	PIP1;3	Mature zone	Initial	distant	4	1.53822e+08	1.53897e+08	chr4:153821651..153896984	2	AX-91625117;AX-91625116	AX-91625117	AX-91625116	AX-91625117	chr4:153858123	153858123	6.33317	0.130952	0.0823304	-0.315517
QTL21	FD_PIP13	PIP1;3	Mature zone	Initial	distant	4	1.54087e+08	1.5416e+08	chr4:154086776..154159853	3	AX-90895086;AX-91625157;AX-90619757	AX-90895086	AX-90619757	AX-90895086	chr4:154122460	154122460	12.4416	0.0793651	0.175963	-0.428211
QTL22	FD_PIP13	PIP1;3	Mature zone	Initial	distant	4	1.54344e+08	1.54417e+08	chr4:154344013..154417211	2	PZE-104076606;AX-91219911	PZE-104076606	AX-91219911	PZE-104076606	chr4:154378841	154378841	5.4355	0.295635	0.0685124	-0.311067
QTL23	FD_PIP13	PIP1;3	Mature zone	Initial	distant	4	1.54764e+08	1.54833e+08	chr4:154763787..154832940	6	AX-91625286;AX-91406074;AX-90601790;AX-90895244;AX-90587728;S4_151284027	AX-91625286	S4_151284027	AX-91406074	chr4:154798783	154798783	13.5278	0.0833333	0.19203	-0.439884
QTL24	FD_PIP13	PIP1;3	Mature zone	Initial	distant	4	1.54887e+08	1.54954e+08	chr4:154886746..154954082	2	S4_151405481;AX-91625328	S4_151405481	AX-91625328	S4_151405481	chr4:154919922	154919922	7.15456	0.230159	0.0952902	-0.335587
QTL25	FD_PIP13	PIP1;3	Mature zone	Initial	distant	4	1.55138e+08	1.5534e+08	chr4:155137853..155339954	26	S4_151656449;S4_151657349;S4_151684842;S4_151747050;S4_151748898;S4_151749082;S4_151751298;S4_151751304;S4_151751420;S4_151751422;S4_151751426;S4_151751427;AX-90895395;S4_151817928;AX-91401097;AX-90895434;AX-91385437;AX-91385439;AX-90895446;SYN27219;AX-90895447;SYN27220;AX-90895429;AX-91625395;AX-91440479;AX-91625380	S4_151656449	AX-91625380	S4_151657349	chr4:155171159	155171159	9.41953	0.115079	0.124516	-0.373528
QTL26	FD_PIP13	PIP1;3	Mature zone	Initial	distant	4	1.55365e+08	1.55493e+08	chr4:155365349..155492683	12	S4_151869727;AX-90542913;S4_151919371;S4_151919372;AX-91402908;AX-90895471;AX-90895468;AX-91625425;S4_151921846;PZE-104077650;AX-91625411;AX-90895450	S4_151869727	AX-90895450	AX-90542913	chr4:155397145	155397145	8.93687	0.452381	0.121695	-0.379527
QTL27	FD_PIP13	PIP1;3	Mature zone	Initial	distant	4	1.55578e+08	1.55754e+08	chr4:155578488..155754078	9	PZE-104077682;S4_152077273;AX-90895515;AX-91625476;AX-90895518;AX-91625469;AX-91625464;AX-90895512;S4_152162348	PZE-104077682	S4_152162348	S4_152162348	chr4:155723243	155723243	12.2231	0.210317	0.164831	-0.438699
QTL28	FD_PIP13	PIP1;3	Mature zone	Initial	distant	4	1.55932e+08	1.56027e+08	chr4:155932064..156027484	2	S4_152408610;PZE-104078143	S4_152408610	PZE-104078143	S4_152408610	chr4:155962314	155962314	7.68232	0.309524	0.101011	-0.353109
QTL29	FD_PIP13	PIP1;3	Mature zone	Initial	distant	4	1.56112e+08	1.56185e+08	chr4:156112324..156184532	2	AX-91625562;AX-90895632	AX-91625562	AX-90895632	AX-91625562	chr4:156142094	156142094	7.77888	0.103175	0.104474	-0.343319
QTL3	FD_PIP13	PIP1;3	Mature zone	Initial	distant	4	1.5451e+07	1.54768e+07	chr4:15450964..15476820	2	S4_14362388;S4_14362512	S4_14362388	S4_14362512	S4_14362512	chr4:15463962	15463962	5.37147	0.128968	0.0655529	-0.286162
QTL30	FD_PIP13	PIP1;3	Mature zone	Initial	distant	4	1.56493e+08	1.56638e+08	chr4:156492837..156638410	13	AX-91851527;AX-91851528;AX-90895748;AX-90895728;AX-91851529;AX-91625630;S4_152971685;S4_152971686;S4_152971712;AX-90895744;PZE-104078745;AX-90895736;S4_153027240	AX-91851527	S4_153027240	S4_152971685	chr4:156545330	156545330	6.81567	0.242063	0.0872238	-0.325506
QTL31	FD_PIP13	PIP1;3	Mature zone	Initial	distant	4	1.56689e+08	1.56745e+08	chr4:156688854..156745419	1	AX-90895776	AX-90895776	AX-90895776	AX-90895776	chr4:156717175	156717175	6.61219	0.263889	0.0871625	-0.315832
QTL32	FD_PIP13	PIP1;3	Mature zone	Initial	distant	4	1.56809e+08	1.56873e+08	chr4:156808532..156873474	8	AX-90895815;AX-90895814;AX-90895812;AX-91625694;AX-91625693;AX-90895817;AX-91625684;AX-90895823	AX-90895815	AX-90895823	AX-91625684	chr4:156845413	156845413	13.1047	0.111111	0.175593	-0.439311
QTL33	FD_PIP13	PIP1;3	Mature zone	Initial	distant	4	1.56902e+08	1.57014e+08	chr4:156901871..157013872	4	AX-90895854;AX-90895839;AX-90895838;S4_153407994	AX-90895854	S4_153407994	AX-90895839	chr4:156973299	156973299	8.50129	0.234127	0.116713	-0.382921
QTL34	FD_PIP13_ez	PIP1;3	Elongation zone	Initial	local	4	1.57021e+08	1.5725e+08	chr4:157020802..157249685	78	AX-90895870;AX-90895869;S4_153472080;AX-91625740;AX-91625738;AX-91625721;AX-90895882;AX-91625726;AX-91625739;AX-91625737;AX-90895897;S4_153474293;AX-90895918;AX-90895922;AX-91625758;AX-90895911;S4_153518839;S4_153519046;AX-90605802;AX-91409982;AX-90586181;AX-91404546;S4_153520802;AX-91439399;S4_153520992;S4_153521753;S4_153521858;S4_153521908;AX-90895903;S4_153531244;AX-91625752;AX-91424131;AX-90…	AX-90895870	AX-90895954	AX-90895950	chr4:157203881	157203881	28.8293	0.482143	0.385422	-0.336793
QTL35	FD_PIP13	PIP1;3	Mature zone	Initial	distant	4	1.57306e+08	1.57381e+08	chr4:157305907..157381408	5	S4_153751595;AX-91401847;AX-90895981;AX-91625790;AX-91625799	S4_153751595	AX-91625799	AX-91625790	chr4:157349751	157349751	12.6879	0.337302	0.181365	-0.453302
QTL36	FD_PIP13	PIP1;3	Mature zone	Initial	distant	4	1.57393e+08	1.5745e+08	chr4:157392985..157449748	11	S4_153842359;S4_153842652;S4_153842656;AX-91625818;AX-91625823;AX-90895993;AX-90896000;AX-91625810;AX-90895987;AX-91492142;AX-91625822	S4_153842359	AX-91625822	AX-90895993	chr4:157422805	157422805	9.71068	0.138889	0.134666	-0.390188
QTL37	FD_PIP13	PIP1;3	Mature zone	Initial	distant	4	1.57464e+08	1.57517e+08	chr4:157464283..157517121	1	AX-90896025	AX-90896025	AX-90896025	AX-90896025	chr4:157490732	157490732	9.84311	0.154762	0.134896	-0.389585
QTL38	FD_PIP13	PIP1;3	Mature zone	Initial	distant	4	1.57519e+08	1.57571e+08	chr4:157518700..157571258	1	S4_153982991	S4_153982991	S4_153982991	S4_153982991	chr4:157545012	157545012	7.06358	0.125	0.0946577	-0.363975
QTL39	FD_PIP13	PIP1;3	Mature zone	Initial	distant	4	1.57579e+08	1.57634e+08	chr4:157579194..157633947	9	AX-90576653;S4_154044509;S4_154044512;AX-91397808;S4_154045060;AX-90618201;AX-90618196;S4_154046289;AX-90586636	AX-90576653	AX-90586636	AX-90586636	chr4:157607846	157607846	8.01478	0.156746	0.105981	-0.354086
QTL4	FD_PIP13	PIP1;3	Mature zone	Initial	distant	4	3.44887e+07	3.70864e+07	chr4:34488747..37086446	9	AX-90864630;AX-90864616;AX-90864647;AX-91603262;S4_34081437;S4_34082511;AX-91603305;AX-91603258;AX-90864912	AX-90864630	AX-90864912	AX-91603305	chr4:35690876	35690876	7.51074	0.107143	0.100669	-0.353751
QTL40	FD_PIP13	PIP1;3	Mature zone	Initial	distant	4	1.57703e+08	1.57755e+08	chr4:157702598..157754663	4	PZA03311.4;S4_154166952;S4_154166979;S4_154166981	PZA03311.4	S4_154166981	S4_154166952	chr4:157728802	157728802	10.5542	0.146825	0.145476	-0.40391
QTL41	FD_PIP13	PIP1;3	Mature zone	Initial	distant	4	1.57795e+08	1.5785e+08	chr4:157794946..157850210	3	AX-90896092;S4_154262478;S4_154262495	AX-90896092	S4_154262495	S4_154262478	chr4:157824567	157824567	15.6683	0.111111	0.217976	-0.470223
QTL42	FD_PIP13	PIP1;3	Mature zone	Initial	distant	4	1.57851e+08	1.57904e+08	chr4:157850804..157904350	2	S4_154314306;AX-91625921	S4_154314306	AX-91625921	AX-91625921	chr4:157878839	157878839	15.6033	0.0873016	0.217559	-0.465766
QTL43	FD_PIP13	PIP1;3	Mature zone	Initial	distant	4	1.57999e+08	1.58091e+08	chr4:157999172..158091434	5	PZE-104080267;AX-90896135;AX-91437962;AX-90896159;AX-91625912	PZE-104080267	AX-91625912	AX-90896159	chr4:158027895	158027895	14.1355	0.0952381	0.195378	-0.44605
QTL44	FD_PIP13	PIP1;3	Mature zone	Initial	distant	4	1.58165e+08	1.58221e+08	chr4:158165441..158221246	9	S4_154625677;S4_154625699;AX-91625956;AX-90576339;PZE-104080331;AX-91625962;AX-91625968;AX-91625963;AX-91625964	S4_154625677	AX-91625964	AX-90576339	chr4:158190800	158190800	8.22197	0.107143	0.112227	-0.351025
QTL45	FD_PIP13	PIP1;3	Mature zone	Initial	distant	4	1.58228e+08	1.58404e+08	chr4:158228038..158403965	17	PZE-104080388;AX-90896217;PZE-104080391;AX-91851556;AX-90896197;AX-90896246;S4_154715798;S4_154796831;AX-90896254;AX-90896245;AX-90896278;AX-90597411;AX-90583397;AX-90588247;AX-90588897;AX-90896281;AX-91626008	PZE-104080388	AX-91626008	PZE-104080391	chr4:158253520	158253520	15.6033	0.0873016	0.217559	-0.465766
QTL46	FD_PIP13	PIP1;3	Mature zone	Initial	distant	4	1.58488e+08	1.586e+08	chr4:158488076..158600107	34	AX-90896306;AX-90896311;AX-91626012;AX-90896299;AX-90896288;AX-91626020;AX-90896315;AX-90896316;S4_155009398;S4_155017225;S4_155128694;S4_155128695;S4_155128771;S4_155128821;S4_155129724;S4_155130122;S4_155130123;S4_155130124;S4_155130500;S4_155130502;S4_155130518;AX-90896360;AX-90896365;AX-91626063;S4_155134286;S4_155134287;S4_155134288;S4_155134290;S4_155134293;S4_155134295;S4_155134300;S4_1551…	AX-90896306	AX-90896367	AX-90896306	chr4:158512270	158512270	15.6033	0.0873016	0.217559	-0.465766
QTL47	FD_PIP13	PIP1;3	Mature zone	Initial	distant	4	1.58625e+08	1.58672e+08	chr4:158624735..158672481	2	AX-90896353;AX-90896352	AX-90896353	AX-90896352	AX-90896353	chr4:158648626	158648626	11.2564	0.0992063	0.156394	-0.399673
QTL48	FD_PIP13	PIP1;3	Mature zone	Initial	distant	4	1.58706e+08	1.58759e+08	chr4:158705707..158759009	9	AX-90896388;S4_155223836;S4_155223837;S4_155223842;AX-90896371;AX-90896385;AX-91626070;S4_155228419;AX-90896376	AX-90896388	AX-90896376	AX-90896376	chr4:158735344	158735344	8.43395	0.265873	0.106547	-0.375879
QTL49	FD_PIP13	PIP1;3	Mature zone	Initial	distant	4	1.58784e+08	1.58833e+08	chr4:158784335..158832804	4	AX-90591461;S4_155295252;S4_155295309;S4_155295318	AX-90591461	S4_155295318	S4_155295318	chr4:158809262	158809262	8.04462	0.492063	0.108953	-0.362739
QTL5	FD_PIP13	PIP1;3	Mature zone	Initial	distant	4	4.16346e+07	4.47025e+07	chr4:41634571..44702473	46	S4_40688912;AX-91604546;AX-91604574;AX-90866698;AX-91604705;AX-91604709;AX-91604707;AX-90866770;AX-90866775;AX-90866774;AX-91604717;AX-90866755;AX-90866760;AX-90866761;AX-90866811;SYN15112;AX-90866782;AX-91604731;SYN4254;AX-90625414;AX-90866932;S4_42140036;S4_42140046;AX-91604792;PZE-104033664;PZE-104033665;AX-91218370;AX-91604801;AX-91604802;AX-91850409;AX-91604794;AX-91218371;S4_42143646;S4_421…	S4_40688912	S4_42150754	S4_42150105	chr4:43893469	43893469	5.62029	0.472222	0.0705423	-0.295585
QTL50	FD_PIP13	PIP1;3	Mature zone	Initial	distant	4	1.59088e+08	1.59134e+08	chr4:159087744..159133755	2	S4_155609712;S4_155609727	S4_155609712	S4_155609727	S4_155609712	chr4:159110754	159110754	8.24486	0.188492	0.109248	-0.357928
QTL51	FD_PIP13	PIP1;3	Mature zone	Initial	distant	4	1.59405e+08	1.5945e+08	chr4:159404578..159449520	1	S4_155909407	S4_155909407	S4_155909407	S4_155909407	chr4:159427057	159427057	8.2599	0.119048	0.104217	-0.333481
QTL52	FD_PIP13	PIP1;3	Mature zone	Initial	distant	4	1.59679e+08	1.59736e+08	chr4:159678667..159735541	4	S4_156178388;AX-90896635;AX-90896636;S4_156191251	S4_156178388	S4_156191251	AX-90896636	chr4:159713089	159713089	9.82915	0.111111	0.134235	-0.385235
QTL53	FD_PIP13	PIP1;3	Mature zone	Initial	distant	4	1.59779e+08	1.59823e+08	chr4:159779482..159823186	1	AX-90896680	AX-90896680	AX-90896680	AX-90896680	chr4:159801362	159801362	5.10225	0.0873016	0.0623234	0.265487
QTL54	FD_PIP13	PIP1;3	Mature zone	Initial	distant	4	1.59898e+08	1.59979e+08	chr4:159898192..159978964	3	AX-90896709;AX-91626316;AX-91626317	AX-90896709	AX-91626317	AX-91626316	chr4:159957068	159957068	6.28849	0.162698	0.0811456	-0.304444
QTL55	FD_PIP13	PIP1;3	Mature zone	Initial	distant	4	1.60013e+08	1.60058e+08	chr4:160013003..160057741	2	AX-90896768;AX-90896780	AX-90896768	AX-90896780	AX-90896768	chr4:160034508	160034508	6.83196	0.126984	0.0877514	-0.331461
QTL56	FD_PIP13	PIP1;3	Mature zone	Initial	distant	4	1.6044e+08	1.60483e+08	chr4:160440236..160483329	4	AX-90896877;AX-90896856;AX-90646782;AX-91381617	AX-90896877	AX-91381617	AX-90896877	chr4:160461058	160461058	8.04153	0.126984	0.109841	-0.36131
QTL57	FD_PIP13	PIP1;3	Mature zone	Initial	distant	4	1.60548e+08	1.60614e+08	chr4:160548461..160614021	4	S4_157090184;S4_157091939;S4_157112005;S4_157114637	S4_157090184	S4_157114637	S4_157112005	chr4:160590816	160590816	7.48874	0.138889	0.101345	-0.342797
QTL58	FD_PIP13	PIP1;3	Mature zone	Initial	distant	4	1.60964e+08	1.61005e+08	chr4:160964187..161004735	3	S4_157504217;S4_157504636;S4_157504657	S4_157504217	S4_157504657	S4_157504217	chr4:160984268	160984268	7.16666	0.119048	0.0967141	-0.363485
QTL59	FD_PIP13	PIP1;3	Mature zone	Initial	distant	4	1.61076e+08	1.61116e+08	chr4:161075715..161115532	1	S4_157615593	S4_157615593	S4_157615593	S4_157615593	chr4:161095644	161095644	5.15162	0.265873	0.0635188	-0.282388
QTL6	FD_PIP13	PIP1;3	Mature zone	Initial	distant	4	5.57167e+07	5.73334e+07	chr4:55716672..57333382	1	AX-90870251	AX-90870251	AX-90870251	AX-90870251	chr4:56525027	56525027	5.62283	0.0892857	0.0703186	-0.31253
QTL60	FD_PIP13	PIP1;3	Mature zone	Initial	distant	4	1.61195e+08	1.61235e+08	chr4:161195421..161234847	1	S4_157768007	S4_157768007	S4_157768007	S4_157768007	chr4:161215143	161215143	6.03501	0.0873016	0.077662	-0.313495
QTL61	FD_PIP13	PIP1;3	Mature zone	Initial	distant	4	1.61299e+08	1.61366e+08	chr4:161299432..161365930	8	S4_157889815;S4_157889816;S4_157889818;S4_157889819;S4_157889820;S4_157889827;S4_157889828;AX-91379133	S4_157889815	AX-91379133	S4_157889815	chr4:161318994	161318994	5.82296	0.0833333	0.0746252	-0.310914
QTL62	FD_PIP13	PIP1;3	Mature zone	Initial	distant	4	1.61569e+08	1.61614e+08	chr4:161568689..161613884	21	AX-90897217;S4_158137332;AX-90897199;S4_158137977;S4_158137979;S4_158137989;S4_158138008;S4_158138385;S4_158138398;AX-91626640;AX-91437825;AX-91626628;S4_158141403;S4_158141437;AX-91392340;S4_158142639;AX-91626631;AX-91626624;AX-91626627;AX-90897202;AX-91626635	AX-90897217	AX-91626635	AX-90897217	chr4:161587950	161587950	6.1808	0.0892857	0.0807209	-0.327509
QTL63	FD_PIP13	PIP1;3	Mature zone	Initial	distant	4	1.61745e+08	1.61807e+08	chr4:161744927..161807191	4	AX-90588810;S4_158343073;AX-91626676;AX-90897268	AX-90588810	AX-90897268	S4_158343073	chr4:161764768	161764768	5.52173	0.10119	0.0690867	-0.300877
QTL64	FD_PIP13	PIP1;3	Mature zone	Initial	distant	4	1.62038e+08	1.62076e+08	chr4:162038078..162075548	1	AX-91450274	AX-91450274	AX-91450274	AX-91450274	chr4:162056830	162056830	5.08763	0.117063	0.0616733	-0.289715
QTL65	FD_PIP13	PIP1;3	Mature zone	Initial	distant	4	1.62301e+08	1.6235e+08	chr4:162300622..162349720	6	AX-91626755;AX-91626764;AX-90897423;AX-90897437;AX-91626754;AX-91626753	AX-91626755	AX-91626753	AX-91626755	chr4:162319073	162319073	5.08763	0.117063	0.0616733	-0.289715
QTL66	FD_PIP13	PIP1;3	Mature zone	Initial	distant	4	1.6264e+08	1.62675e+08	chr4:162639739..162675118	1	S4_159668307	S4_159668307	S4_159668307	S4_159668307	chr4:162657448	162657448	6.46648	0.150794	0.0851255	-0.326352
QTL67	FD_PIP13	PIP1;3	Mature zone	Initial	distant	4	1.63491e+08	1.63528e+08	chr4:163491356..163527848	5	AX-90897843;AX-91220095;AX-91451416;AX-90897829;AX-91220096	AX-90897843	AX-91220096	AX-91220095	chr4:163508711	163508711	5.54718	0.210317	0.0697708	-0.302689
QTL68	FD_PIP13	PIP1;3	Mature zone	Initial	distant	4	1.64318e+08	1.64351e+08	chr4:164318293..164351257	1	S4_161307248	S4_161307248	S4_161307248	S4_161307248	chr4:164334779	164334779	6.21017	0.246032	0.0807355	-0.306415
QTL69	FD_PIP13	PIP1;3	Mature zone	Initial	distant	4	1.6438e+08	1.64413e+08	chr4:164379680..164412563	1	AX-91422053	AX-91422053	AX-91422053	AX-91422053	chr4:164396128	164396128	6.49206	0.184524	0.0857148	-0.33201
QTL7	FD_PIP13	PIP1;3	Mature zone	Initial	distant	4	6.81658e+07	6.97825e+07	chr4:68165775..69782485	1	AX-91609285	AX-91609285	AX-91609285	AX-91609285	chr4:68974130	68974130	6.96247	0.0853175	0.0925761	-0.343578
QTL70	FD_PIP13	PIP1;3	Mature zone	Initial	distant	4	1.64423e+08	1.64455e+08	chr4:164422606..164455443	1	AX-91627183	AX-91627183	AX-91627183	AX-91627183	chr4:164439032	164439032	5.9269	0.289683	0.076617	-0.323629
QTL71	FD_PIP13	PIP1;3	Mature zone	Initial	distant	4	1.64466e+08	1.64499e+08	chr4:164466437..164499241	1	S4_161440166	S4_161440166	S4_161440166	S4_161440166	chr4:164482848	164482848	7.43226	0.18254	0.100767	-0.356374
QTL72	FD_PIP13	PIP1;3	Mature zone	Initial	distant	4	1.64505e+08	1.64539e+08	chr4:164504744..164538558	3	AX-90898073;AX-90898097;AX-90898084	AX-90898073	AX-90898084	AX-90898073	chr4:164521134	164521134	7.53869	0.19246	0.102439	-0.356325
QTL73	FD_PIP13	PIP1;3	Mature zone	Initial	distant	4	1.64577e+08	1.64613e+08	chr4:164577352..164612751	7	AX-90898106;S4_161549372;S4_161550331;S4_161550355;S4_161550359;S4_161550375;S4_161550377	AX-90898106	S4_161550377	S4_161549372	chr4:164595421	164595421	6.66763	0.196429	0.0874175	-0.332973
QTL74	FD_PIP13	PIP1;3	Mature zone	Initial	distant	4	1.65902e+08	1.65938e+08	chr4:165902299..165938072	5	S4_163647767;AX-91220160;AX-91627565;S4_163644563;AX-90898658	S4_163647767	AX-90898658	S4_163644563	chr4:165920897	165920897	6.22397	0.456349	0.0802955	-0.307282
QTL75	FD_PIP13	PIP1;3	Mature zone	Initial	distant	4	1.66893e+08	1.66923e+08	chr4:166892501..166923073	1	S4_163963733	S4_163963733	S4_163963733	S4_163963733	chr4:166907795	166907795	5.02284	0.30754	0.0569606	-0.280353
QTL76	FD_PIP13	PIP1;3	Mature zone	Initial	distant	4	1.75247e+08	1.75273e+08	chr4:175246861..175273370	1	AX-91628960	AX-91628960	AX-91628960	AX-91628960	chr4:175260114	175260114	5.40214	0.15873	0.0674747	0.2809
QTL77	FD_PIP13	PIP1;3	Mature zone	Initial	distant	4	1.78006e+08	1.78032e+08	chr4:178006220..178031732	1	AX-91629436	AX-91629436	AX-91629436	AX-91629436	chr4:178018985	178018985	5.35923	0.248016	0.0651632	-0.296177
QTL78	FD_PIP13	PIP1;3	Mature zone	Initial	distant	5	7.80333e+06	7.82566e+06	chr5:7803333..7825655	2	AX-90922632;AX-90922633	AX-90922632	AX-90922633	AX-90922632	chr5:7814583	7814583	5.43536	0.15873	0.0601864	-0.299986
QTL79	FD_PIP13	PIP1;3	Mature zone	Initial	distant	7	1.25447e+08	1.25466e+08	chr7:125446705..125465924	1	S7_121544914	S7_121544914	S7_121544914	S7_121544914	chr7:125456357	125456357	5.15357	0.257937	0.063328	0.28976
QTL8	FD_PIP13	PIP1;3	Mature zone	Initial	distant	4	8.64831e+07	9.39632e+07	chr4:86483124..93963156	37	AX-90878179;AX-91612902;AX-91612944;AX-91613227;AX-91613336;S4_86601101;S4_86601102;S4_86601103;S4_86601104;S4_86601105;S4_86601107;S4_86601108;S4_86601110;S4_86601113;S4_86601116;S4_86601117;S4_86601128;S4_86601129;S4_86601130;AX-90878929;AX-91613458;AX-91613493;AX-91613498;AX-91613502;AX-90879025;AX-90879012;AX-91613501;AX-90879017;AX-90879018;AX-90879019;AX-91613504;AX-90879015;AX-90879135;S4_…	AX-90878179	AX-90879680	AX-90879680	chr4:93154801	93154801	9.12221	0.103175	0.126877	-0.386927
QTL80	FD_PIP13	PIP1;3	Mature zone	Initial	distant	7	1.50349e+08	1.51442e+08	chr7:150348520..151442098	1	AX-90635630	AX-90635630	AX-90635630	AX-90635630	chr7:150895309	150895309	5.07616	0.253968	0.062006	-0.273205
QTL81	FD_PIP13	PIP1;3	Mature zone	Initial	distant	7	1.7271e+08	1.72717e+08	chr7:172709997..172716840	1	S7_167103828	S7_167103828	S7_167103828	S7_167103828	chr7:172713418	172713418	6.55985	0.0793651	0.0861922	-0.306545
QTL82	FD_PIP13	PIP1;3	Mature zone	Initial	distant	7	1.74844e+08	1.7485e+08	chr7:174843654..174849897	1	S7_169268600	S7_169268600	S7_169268600	S7_169268600	chr7:174846773	174846773	5.06629	0.15873	0.0622333	-0.28705
QTL83	FD_PIP13	PIP1;3	Mature zone	Initial	distant	7	1.75326e+08	1.75333e+08	chr7:175326363..175332516	1	AX-91066637	AX-91066637	AX-91066637	AX-91066637	chr7:175329438	175329438	5.24563	0.0873016	0.0644929	-0.295525
QTL84	FD_PIP13	PIP1;3	Mature zone	Initial	distant	7	1.75717e+08	1.75723e+08	chr7:175716825..175722914	1	AX-91743958	AX-91743958	AX-91743958	AX-91743958	chr7:175719870	175719870	5.24563	0.0873016	0.0644929	-0.295525
QTL85	FD_PIP13	PIP1;3	Mature zone	Initial	distant	7	1.76159e+08	1.76165e+08	chr7:176158638..176164665	1	S7_170542057	S7_170542057	S7_170542057	S7_170542057	chr7:176161656	176161656	5.15518	0.0952381	0.0631977	-0.293701
QTL86	FD_PIP13	PIP1;3	Mature zone	Initial	distant	7	1.76614e+08	1.7662e+08	chr7:176614199..176620169	1	S7_170989715	S7_170989715	S7_170989715	S7_170989715	chr7:176617181	176617181	5.76565	0.134921	0.0716798	-0.315392
QTL87	FD_PIP13	PIP1;3	Mature zone	Initial	distant	7	1.76647e+08	1.76653e+08	chr7:176647467..176653434	1	S7_171013478	S7_171013478	S7_171013478	S7_171013478	chr7:176650447	176650447	5.76986	0.111111	0.0705291	-0.299419
QTL88	FD_PIP13	PIP1;3	Mature zone	Initial	distant	7	1.76663e+08	1.76669e+08	chr7:176663273..176669237	1	AX-91744120	AX-91744120	AX-91744120	AX-91744120	chr7:176666251	176666251	6.16368	0.39881	0.0792426	-0.312501
QTL89	FD_PIP13	PIP1;3	Mature zone	Initial	distant	7	1.76817e+08	1.76823e+08	chr7:176816569..176822515	1	AX-91744134	AX-91744134	AX-91744134	AX-91744134	chr7:176819537	176819537	5.06291	0.146825	0.0562797	-0.281112
QTL9	FD_PIP13	PIP1;3	Mature zone	Initial	distant	4	9.56178e+07	9.72345e+07	chr4:95617816..97234526	1	AX-91614730	AX-91614730	AX-91614730	AX-91614730	chr4:96426171	96426171	8.6127	0.0952381	0.118285	-0.381811
QTL90	FD_PIP13	PIP1;3	Mature zone	Initial	distant	7	1.76863e+08	1.76869e+08	chr7:176863331..176869273	1	AX-90605598	AX-90605598	AX-90605598	AX-90605598	chr7:176866297	176866297	5.03169	0.19246	0.0597733	-0.295942
QTL91	FD_PIP13	PIP1;3	Mature zone	Initial	distant	7	1.77128e+08	1.77135e+08	chr7:177128161..177134573	3	S7_171537305;S7_171537766;S7_171537807	S7_171537305	S7_171537807	S7_171537766	chr7:177131575	177131575	5.64506	0.218254	0.0712205	-0.309734
QTL92	FD_PIP13	PIP1;3	Mature zone	Initial	distant	7	1.77177e+08	1.77184e+08	chr7:177177351..177183683	3	S7_171529891;AX-91067198;AX-91067179	S7_171529891	AX-91067179	AX-91067179	chr7:177180725	177180725	5.75892	0.196429	0.0712653	-0.319488
QTL93	FD_PIP13	PIP1;3	Mature zone	Initial	distant	7	1.78123e+08	1.78129e+08	chr7:178122907..178128749	2	S7_172752488;S7_172752469	S7_172752488	S7_172752469	S7_172752488	chr7:178125815	178125815	5.21128	0.0555556	0.0619605	0.269703
QTL94	FD_PIP13	PIP1;3	Mature zone	Initial	distant	7	1.79102e+08	1.79108e+08	chr7:179101793..179107688	1	S7_171703946	S7_171703946	S7_171703946	S7_171703946	chr7:179104742	179104742	6.38738	0.136905	0.07889	-0.328609
QTL95	FD_PIP13	PIP1;3	Mature zone	Initial	distant	7	1.79111e+08	1.79117e+08	chr7:179110825..179116740	5	S7_171694915;S7_171694902;S7_171694901;S7_171694899;S7_171694896	S7_171694915	S7_171694896	S7_171694915	chr7:179113774	179113774	6.13162	0.138889	0.0755127	-0.318028
QTL96	FD_PIP13	PIP1;3	Mature zone	Initial	distant	7	1.79127e+08	1.79133e+08	chr7:179127074..179133014	2	S7_171678584;S7_171678541	S7_171678584	S7_171678541	S7_171678584	chr7:179130023	179130023	5.08716	0.176587	0.0598	-0.277844
QTL97	FD_PIP13	PIP1;3	Mature zone	Initial	distant	7	1.79169e+08	1.79176e+08	chr7:179168991..179175582	3	AX-91443824;S7_171631663;S7_171631536	AX-91443824	S7_171631536	AX-91443824	chr7:179171941	179171941	6.38738	0.136905	0.07889	-0.328609
QTL1	FD_PIP13_ez	PIP1;3	Elongation zone	Initial	distant	3	1.77641e+07	1.78576e+07	chr3:17764090..17857589	2	S3_18436450;S3_18436477	S3_18436450	S3_18436477	S3_18436450	chr3:17810635	17810635	5.44377	0.077381	0.0574901	0.146738
QTL10	FD_PIP13_ez	PIP1;3	Elongation zone	Initial	distant	4	1.84567e+07	1.84905e+07	chr4:18456733..18490471	2	PZE-104017349;S4_17334139	PZE-104017349	S4_17334139	S4_17334139	chr4:18473615	18473615	6.07041	0.0873016	0.0736669	0.157389
QTL11	FD_PIP13_ez	PIP1;3	Elongation zone	Initial	distant	4	2.12529e+07	2.12993e+07	chr4:21252862..21299302	1	AX-90861062	AX-90861062	AX-90861062	AX-90861062	chr4:21276056	21276056	5.11845	0.279762	0.0581959	-0.15346
QTL12	FD_PIP13_ez	PIP1;3	Elongation zone	Initial	distant	4	2.13243e+07	2.1371e+07	chr4:21324279..21370992	1	S4_20100906	S4_20100906	S4_20100906	S4_20100906	chr4:21347604	21347604	6.5123	0.240079	0.0803816	-0.172842
QTL13	FD_PIP13_ez	PIP1;3	Elongation zone	Initial	distant	4	2.17679e+07	2.18198e+07	chr4:21767945..21819775	2	AX-90861170;AX-90861184	AX-90861170	AX-90861184	AX-90861170	chr4:21792645	21792645	5.49645	0.277778	0.0645347	-0.158203
QTL14	FD_PIP13_ez	PIP1;3	Elongation zone	Initial	distant	4	3.60255e+07	3.76422e+07	chr4:36025450..37642160	1	AX-90865046	AX-90865046	AX-90865046	AX-90865046	chr4:36833805	36833805	5.35565	0.297619	0.0616833	0.149037
QTL15	FD_PIP13_ez	PIP1;3	Elongation zone	Initial	distant	4	8.58796e+07	9.19716e+07	chr4:85879638..91971568	165	AX-90878041;AX-91219127;AX-91612725;AX-91612740;AX-90878149;AX-90878154;AX-90878189;AX-91612851;AX-90878219;AX-90878222;AX-91612881;AX-90878239;AX-90878237;AX-90878235;AX-90588666;AX-90878274;AX-91612898;AX-91612886;PZE-104053076;AX-91612902;AX-90878290;AX-91612920;AX-90878300;AX-91612918;AX-91612924;AX-91612915;AX-91612926;AX-90878289;AX-90878322;AX-90878321;AX-91612929;AX-90878337;AX-91612944;A…	AX-90878041	S4_87762693	PZE-104053606	chr4:89060899	89060899	7.47108	0.242063	0.0965417	-0.180636
QTL16	FD_PIP13_ez	PIP1;3	Elongation zone	Initial	distant	4	1.26811e+08	1.28991e+08	chr4:126811320..128990634	9	PZE-104063016;AX-91620373;AX-90888423;AX-90888440;AX-91219519;AX-90888449;AX-91620386;AX-90888489;S4_125215934	PZE-104063016	S4_125215934	AX-91620373	chr4:127860437	127860437	6.20458	0.357143	0.0760101	-0.163744
QTL17	FD_PIP13_ez	PIP1;3	Elongation zone	Initial	distant	4	1.3284e+08	1.35623e+08	chr4:132839703..135623197	56	AX-90889972;AX-90889963;AX-91621559;AX-90890001;S4_130619356;S4_130619382;AX-90889993;S4_130856816;AX-90890046;AX-91621609;AX-90890053;AX-90890068;AX-90890040;AX-90890039;AX-91621621;AX-91621611;AX-90890050;AX-91621612;AX-90890075;AX-90580758;AX-91621629;AX-91621637;AX-91400108;AX-91421531;S4_130960787;S4_130960791;S4_130960792;AX-90890101;AX-90890092;AX-90890096;AX-90890094;AX-90890082;AX-916216…	AX-90889972	AX-90890310	AX-90890046	chr4:133926483	133926483	8.09786	0.166667	0.106697	-0.191436
QTL18	FD_PIP13_ez	PIP1;3	Elongation zone	Initial	distant	4	1.35626e+08	1.37243e+08	chr4:135626355..137243118	4	S4_133339714;S4_133339701;S4_133339665;S4_133339661	S4_133339714	S4_133339661	S4_133339714	chr4:136434710	136434710	5.44099	0.142857	0.0637456	-0.15704
QTL19	FD_PIP13_ez	PIP1;3	Elongation zone	Initial	distant	4	1.40534e+08	1.42151e+08	chr4:140534282..142150992	1	AX-90574193	AX-90574193	AX-90574193	AX-90574193	chr4:141342637	141342637	5.01128	0.311508	0.0554733	0.149362
QTL2	FD_PIP13_ez	PIP1;3	Elongation zone	Initial	distant	3	1.81327e+07	1.82877e+07	chr3:18132723..18287666	3	S3_18819073;S3_18819178;AX-91556941	S3_18819073	AX-91556941	AX-91556941	chr3:18236734	18236734	5.44566	0.0793651	0.0572179	0.143491
QTL20	FD_PIP13_ez	PIP1;3	Elongation zone	Initial	distant	4	1.43954e+08	1.52242e+08	chr4:143953503..152242458	140	S4_141610764;AX-90892919;AX-90893058;S4_142801122;S4_142801975;AX-90893111;AX-91623798;AX-90893139;AX-90893161;AX-90893146;S4_143078418;S4_143292846;S4_143293269;S4_143293284;S4_143377977;S4_143721507;S4_143722480;S4_143722490;AX-90893346;AX-90893396;AX-91623985;AX-91623983;AX-90893422;AX-90893429;AX-90620586;AX-90634448;AX-90893455;AX-91416309;AX-90612128;AX-91416310;AX-91416312;AX-91430053;AX-9…	S4_141610764	AX-90894631	S4_146134755	chr4:149500501	149500501	10.6565	0.170635	0.143578	-0.223375
QTL21	FD_PIP13_ez	PIP1;3	Elongation zone	Initial	distant	4	1.53153e+08	1.53404e+08	chr4:153153245..153403902	7	S4_149745879;AX-91624979;AX-90894774;S4_149897447;S4_149897441;S4_149897252;PZE-104076112	S4_149745879	PZE-104076112	AX-90894774	chr4:153292433	153292433	6.28415	0.289683	0.077133	0.160858
QTL22	FD_PIP13_ez	PIP1;3	Elongation zone	Initial	distant	4	1.53641e+08	1.53715e+08	chr4:153641255..153715301	2	S4_150236751;S4_150236757	S4_150236751	S4_150236757	S4_150236751	chr4:153678341	153678341	6.2278	0.0833333	0.0763812	-0.163059
QTL23	FD_PIP13_ez	PIP1;3	Elongation zone	Initial	distant	4	1.53823e+08	1.53896e+08	chr4:153822751..153895583	1	AX-91219909	AX-91219909	AX-91219909	AX-91219909	chr4:153859219	153859219	6.77701	0.285714	0.0840029	-0.184603
QTL24	FD_PIP13_ez	PIP1;3	Elongation zone	Initial	distant	4	1.54087e+08	1.5416e+08	chr4:154086776..154159853	4	AX-90895086;AX-91625157;PZE-104076450;AX-90619757	AX-90895086	AX-90619757	AX-90895086	chr4:154122460	154122460	6.71	0.0793651	0.0842625	-0.170847
QTL25	FD_PIP13_ez	PIP1;3	Elongation zone	Initial	distant	4	1.54764e+08	1.54833e+08	chr4:154763787..154832940	6	AX-91625286;AX-91406074;AX-90601790;AX-90895244;AX-90587728;S4_151284027	AX-91625286	S4_151284027	AX-91406074	chr4:154798783	154798783	8.49997	0.0833333	0.112871	-0.190604
QTL26	FD_PIP13_ez	PIP1;3	Elongation zone	Initial	distant	4	1.54887e+08	1.54959e+08	chr4:154886746..154959469	2	S4_151405481;AX-90895312	S4_151405481	AX-90895312	S4_151405481	chr4:154919922	154919922	5.95789	0.230159	0.0720057	-0.161277
QTL27	FD_PIP13_ez	PIP1;3	Elongation zone	Initial	distant	4	1.54978e+08	1.55044e+08	chr4:154977890..155044291	2	AX-91625355;AX-90645014	AX-91625355	AX-90645014	AX-91625355	chr4:155010746	155010746	5.83235	0.142857	0.0698534	-0.160021
QTL28	FD_PIP13_ez	PIP1;3	Elongation zone	Initial	distant	4	1.55138e+08	1.55203e+08	chr4:155137853..155202582	1	S4_151656449	S4_151656449	S4_151656449	S4_151656449	chr4:155170259	155170259	6.84347	0.261905	0.0861255	-0.176431
QTL29	FD_PIP13_ez	PIP1;3	Elongation zone	Initial	distant	4	1.55932e+08	1.55992e+08	chr4:155932064..155992477	1	S4_152408610	S4_152408610	S4_152408610	S4_152408610	chr4:155962314	155962314	5.55192	0.309524	0.0653142	-0.156323
QTL3	FD_PIP13_ez	PIP1;3	Elongation zone	Initial	distant	3	1.82931e+07	1.84246e+07	chr3:18293052..18424623	3	S3_18969942;S3_18996392;S3_18997328	S3_18969942	S3_18997328	S3_18996392	chr3:18371197	18371197	5.44377	0.077381	0.0574901	0.146738
QTL30	FD_PIP13_ez	PIP1;3	Elongation zone	Initial	distant	4	1.56002e+08	1.56156e+08	chr4:156001507..156156159	8	S4_152469435;S4_152469446;S4_152470163;AX-90645143;S4_152524882;S4_152525202;S4_152566663;S4_152566670	S4_152469435	S4_152566670	S4_152470163	chr4:156032315	156032315	6.26192	0.123016	0.0768176	0.176994
QTL31	FD_PIP13_ez	PIP1;3	Elongation zone	Initial	distant	4	1.56529e+08	1.56698e+08	chr4:156528705..156698321	6	AX-90895734;AX-90895740;AX-90895762;S4_153027209;AX-91625651;AX-91625648	AX-90895734	AX-91625648	S4_153027209	chr4:156609849	156609849	6.10848	0.115079	0.073834	0.178036
QTL32	FD_PIP13_ez	PIP1;3	Elongation zone	Initial	distant	4	1.56819e+08	1.56875e+08	chr4:156818836..156874962	10	S4_153270143;S4_153270167;S4_153270190;S4_153270191;S4_153270192;S4_153270193;PZE-104078976;PZE-104078977;S4_153270301;AX-90647496	S4_153270143	AX-90647496	PZE-104078976	chr4:156846901	156846901	6.78167	0.202381	0.0851376	0.172825
QTL33	FD_PIP13_ez	PIP1;3	Elongation zone	Initial	distant	4	1.56957e+08	1.57014e+08	chr4:156956954..157014217	5	AX-91625730;AX-91440920;AX-90895884;AX-90895876;S4_153408340	AX-91625730	S4_153408340	AX-90895876	chr4:156985506	156985506	9.38546	0.267857	0.121915	0.212589
QTL34	FD_PIP13	PIP1;3	Mature zone	Initial	local	4	1.5702e+08	1.5725e+08	chr4:157020309..157249685	70	AX-91851539;AX-90895869;S4_153472080;AX-90895877;S4_153472230;AX-91625740;AX-91625738;AX-91625721;AX-90895882;AX-91625726;AX-91625739;AX-91625737;AX-91625718;AX-90895897;AX-91625731;AX-90895895;AX-91219969;S4_153474293;AX-90895918;AX-90895922;AX-90605802;AX-91409982;AX-91390898;AX-91404546;S4_153520710;S4_153520992;S4_153521001;AX-91443487;AX-91424131;AX-90648510;AX-91439361;S4_153534138;AX-90631…	AX-91851539	AX-90895954	S4_153627019	chr4:157200014	157200014	28.8439	0.335317	0.387293	-0.637381
QTL35	FD_PIP13_ez	PIP1;3	Elongation zone	Initial	distant	4	1.5729e+08	1.57382e+08	chr4:157289995..157382062	14	AX-91199991;AX-90895968;S4_153751595;S4_153752859;AX-91401847;AX-90895981;AX-91625793;AX-91625790;AX-90895973;AX-91625799;AX-91625798;AX-90895974;AX-90895969;S4_153774183	AX-91199991	S4_153774183	AX-91625790	chr4:157349751	157349751	21.5899	0.337302	0.299123	-0.305944
QTL36	FD_PIP13_ez	PIP1;3	Elongation zone	Initial	distant	4	1.57389e+08	1.57451e+08	chr4:157388953..157451419	17	S4_153838336;S4_153838337;S4_153840699;S4_153840701;S4_153840705;AX-91625818;AX-91625823;AX-90895993;AX-90896000;AX-90895988;AX-91625810;AX-91625815;AX-91625821;AX-91625819;S4_153847447;S4_153847498;S4_153847609	S4_153838336	S4_153847609	S4_153838336	chr4:157415587	157415587	12.5554	0.337302	0.174432	0.237947
QTL37	FD_PIP13_ez	PIP1;3	Elongation zone	Initial	distant	4	1.57464e+08	1.57519e+08	chr4:157464283..157519006	2	AX-90896025;S4_153922755	AX-90896025	S4_153922755	AX-90896025	chr4:157490732	157490732	8.01829	0.154762	0.1047	-0.187811
QTL38	FD_PIP13_ez	PIP1;3	Elongation zone	Initial	distant	4	1.57565e+08	1.57676e+08	chr4:157564969..157676384	18	S4_154029357;AX-90576653;AX-91397810;AX-90618201;AX-90618196;AX-90896048;AX-90896052;S4_154046241;S4_154046264;S4_154046289;AX-90586636;AX-90896047;PZE-104079748;AX-91625857;AX-91851548;AX-91625861;AX-91851552;S4_154094819	S4_154029357	S4_154094819	AX-90618201	chr4:157606967	157606967	11.8769	0.446429	0.162399	-0.241139
QTL39	FD_PIP13_ez	PIP1;3	Elongation zone	Initial	distant	4	1.57702e+08	1.5776e+08	chr4:157702011..157759662	12	AX-90896078;PZA03311.4;S4_154166952;S4_154166979;S4_154166981;AX-91625871;AX-91625868;AX-90896065;S4_154171139;S4_154171442;S4_154171760;AX-91625869	AX-90896078	AX-91625869	S4_154171760	chr4:157733610	157733610	9.74489	0.474206	0.13244	-0.221288
QTL4	FD_PIP13_ez	PIP1;3	Elongation zone	Initial	distant	3	1.9009e+07	1.91279e+07	chr3:19008987..19127871	1	S3_19655241	S3_19655241	S3_19655241	S3_19655241	chr3:19068043	19068043	5.43323	0.0813492	0.057041	0.14595
QTL40	FD_PIP13_ez	PIP1;3	Elongation zone	Initial	distant	4	1.57795e+08	1.57904e+08	chr4:157794946..157904350	22	AX-90896092;S4_154259533;AX-91370374;S4_154261276;S4_154262403;AX-90896087;S4_154262478;S4_154262494;S4_154262495;S4_154264383;S4_154264432;S4_154264433;S4_154264434;S4_154264505;S4_154264696;S4_154264802;S4_154264803;AX-91625889;AX-91625903;AX-90896105;S4_154314320;AX-91625921	AX-90896092	AX-91625921	AX-91625889	chr4:157834735	157834735	10.6105	0.462302	0.14561	-0.231702
QTL41	FD_PIP13_ez	PIP1;3	Elongation zone	Initial	distant	4	1.57999e+08	1.58091e+08	chr4:157998555..158091434	6	S4_154422574;AX-90896141;PZE-104080267;AX-90896135;AX-90896159;AX-91625912	S4_154422574	AX-91625912	AX-91625912	chr4:158066054	158066054	10.8291	0.375	0.14533	-0.22372
QTL42	FD_PIP13_ez	PIP1;3	Elongation zone	Initial	distant	4	1.58165e+08	1.58221e+08	chr4:158165017..158221246	9	S4_154625254;S4_154625677;S4_154625699;AX-91625956;AX-90576339;AX-91625962;AX-91625968;AX-91625963;AX-91625964	S4_154625254	AX-91625964	S4_154625699	chr4:158190379	158190379	6.81221	0.130952	0.0833355	-0.175975
QTL43	FD_PIP13_ez	PIP1;3	Elongation zone	Initial	distant	4	1.58228e+08	1.58405e+08	chr4:158227815..158405440	27	PZE-104080384;AX-90896214;PZE-104080388;AX-90896217;PZE-104080391;AX-90896197;AX-90896246;S4_154715798;AX-91851557;AX-91219981;AX-91625976;AX-90896242;AX-90896241;AX-91219983;AX-91851558;S4_154796831;AX-90896254;AX-90896245;AX-91219985;AX-90896278;AX-90597411;AX-90583397;AX-90588247;AX-90588897;AX-90896281;AX-91626008;AX-90542966	PZE-104080384	AX-90542966	AX-90896217	chr4:158253074	158253074	10.1098	0.15873	0.137187	-0.20464
QTL44	FD_PIP13_ez	PIP1;3	Elongation zone	Initial	distant	4	1.58488e+08	1.586e+08	chr4:158487912..158600107	28	S4_154986608;AX-90896306;AX-90896311;AX-91626012;AX-90896299;S4_155009366;S4_155009398;S4_155009460;AX-91626031;S4_155128694;S4_155128695;S4_155128821;S4_155129724;S4_155130122;S4_155130123;S4_155130124;S4_155130500;S4_155130502;S4_155134286;S4_155134287;S4_155134288;S4_155134290;S4_155134293;S4_155134295;S4_155134300;S4_155134345;AX-90896356;AX-90896367	S4_154986608	AX-90896367	AX-90896306	chr4:158512270	158512270	9.10553	0.0873016	0.121877	-0.195739
QTL45	FD_PIP13_ez	PIP1;3	Elongation zone	Initial	distant	4	1.58623e+08	1.58672e+08	chr4:158623462..158672449	3	AX-91626064;AX-90896364;AX-90896353	AX-91626064	AX-90896353	AX-90896353	chr4:158648626	158648626	8.3903	0.0992063	0.109721	-0.185644
QTL46	FD_PIP13_ez	PIP1;3	Elongation zone	Initial	distant	4	1.58708e+08	1.58759e+08	chr4:158707663..158759009	16	AX-90896392;AX-90896393;AX-90896398;AX-90896371;AX-90896383;AX-90896404;AX-90632558;AX-90579446;AX-91626074;AX-90896385;AX-91626070;AX-90896384;S4_155228215;S4_155228262;SYN4386;AX-90896376	AX-90896392	AX-90896376	AX-90896383	chr4:158733300	158733300	5.79163	0.369048	0.0675746	0.163884
QTL47	FD_PIP13_ez	PIP1;3	Elongation zone	Initial	distant	4	1.58784e+08	1.58831e+08	chr4:158784335..158831490	1	AX-90591461	AX-90591461	AX-90591461	AX-90591461	chr4:158807945	158807945	8.35154	0.31746	0.102208	-0.201677
QTL48	FD_PIP13_ez	PIP1;3	Elongation zone	Initial	distant	4	1.59088e+08	1.59134e+08	chr4:159087744..159133755	2	S4_155609712;S4_155609727	S4_155609712	S4_155609727	S4_155609712	chr4:159110754	159110754	6.54148	0.188492	0.0774742	-0.168864
QTL49	FD_PIP13_ez	PIP1;3	Elongation zone	Initial	distant	4	1.59405e+08	1.5945e+08	chr4:159404578..159449520	1	S4_155909407	S4_155909407	S4_155909407	S4_155909407	chr4:159427057	159427057	5.44088	0.119048	0.06038	-0.144943
QTL5	FD_PIP13_ez	PIP1;3	Elongation zone	Initial	distant	4	1.5451e+07	1.54777e+07	chr4:15450964..15477743	4	S4_14362388;S4_14362484;S4_14362512;AX-91599572	S4_14362388	AX-91599572	S4_14362388	chr4:15463838	15463838	5.78048	0.119048	0.0681939	-0.158113
QTL50	FD_PIP13_ez	PIP1;3	Elongation zone	Initial	distant	4	1.59894e+08	1.59996e+08	chr4:159894275..159995601	12	AX-90896698;S4_156390817;S4_156391392;AX-90896709;AX-91626309;AX-90896737;AX-90896739;AX-90896742;AX-91626316;AX-90896723;AX-91626317;AX-90896746	AX-90896698	AX-90896746	S4_156391392	chr4:159918276	159918276	6.90049	0.15873	0.0870388	-0.168256
QTL51	FD_PIP13_ez	PIP1;3	Elongation zone	Initial	distant	4	1.60013e+08	1.60056e+08	chr4:160012689..160055924	2	S4_156513274;AX-91626333	S4_156513274	AX-91626333	S4_156513274	chr4:160034194	160034194	7.90515	0.198413	0.101747	-0.188979
QTL52	FD_PIP13_ez	PIP1;3	Elongation zone	Initial	distant	4	1.60226e+08	1.60268e+08	chr4:160225721..160268056	1	S4_156718547	S4_156718547	S4_156718547	S4_156718547	chr4:160246898	160246898	5.77545	0.376984	0.0688389	-0.156666
QTL53	FD_PIP13_ez	PIP1;3	Elongation zone	Initial	distant	4	1.60298e+08	1.6034e+08	chr4:160298347..160340406	1	S4_156810387	S4_156810387	S4_156810387	S4_156810387	chr4:160319383	160319383	5.69683	0.34127	0.0656686	-0.155815
QTL54	FD_PIP13_ez	PIP1;3	Elongation zone	Initial	distant	4	1.60417e+08	1.60495e+08	chr4:160416647..160494810	6	S4_156931980;AX-90896877;AX-90896856;AX-90646782;AX-91381617;S4_156968498	S4_156931980	S4_156968498	S4_156931980	chr4:160437503	160437503	6.35099	0.468254	0.0783718	-0.171704
QTL55	FD_PIP13_ez	PIP1;3	Elongation zone	Initial	distant	4	1.6055e+08	1.60591e+08	chr4:160550077..160591456	2	AX-91626403;S4_157091939	AX-91626403	S4_157091939	S4_157091939	chr4:160570849	160570849	6.74435	0.301587	0.0847897	-0.178898
QTL56	FD_PIP13_ez	PIP1;3	Elongation zone	Initial	distant	4	1.61194e+08	1.61233e+08	chr4:161193864..161233294	1	AX-90897088	AX-90897088	AX-90897088	AX-90897088	chr4:161213588	161213588	6.64297	0.168651	0.0809329	-0.176108
QTL57	FD_PIP13_ez	PIP1;3	Elongation zone	Initial	distant	4	1.66819e+08	1.66849e+08	chr4:166818641..166849259	1	S4_163893025	S4_163893025	S4_163893025	S4_163893025	chr4:166833959	166833959	5.43681	0.230159	0.0599149	-0.151225
QTL58	FD_PIP13_ez	PIP1;3	Elongation zone	Initial	distant	4	1.66893e+08	1.66923e+08	chr4:166892501..166923073	1	S4_163963733	S4_163963733	S4_163963733	S4_163963733	chr4:166907795	166907795	6.06486	0.30754	0.0729384	-0.16432
QTL59	FD_PIP13_ez	PIP1;3	Elongation zone	Initial	distant	4	2.14666e+08	2.16284e+08	chr4:214665994..216283662	5	AX-91636166;AX-91423398;AX-90594061;AX-90627767;AX-91445606	AX-91636166	AX-91445606	AX-91636166	chr4:215474349	215474349	5.82601	0.236111	0.0698315	-0.160071
QTL6	FD_PIP13_ez	PIP1;3	Elongation zone	Initial	distant	4	1.56367e+07	1.56628e+07	chr4:15636738..15662826	1	AX-91599603	AX-91599603	AX-91599603	AX-91599603	chr4:15649790	15649790	5.47856	0.128968	0.063525	-0.154664
QTL60	FD_PIP13_ez	PIP1;3	Elongation zone	Initial	distant	7	1.7271e+08	1.72717e+08	chr7:172709997..172716840	1	S7_167103828	S7_167103828	S7_167103828	S7_167103828	chr7:172713418	172713418	5.86007	0.0793651	0.0696394	-0.155606
QTL61	FD_PIP13_ez	PIP1;3	Elongation zone	Initial	distant	7	1.73958e+08	1.73964e+08	chr7:173957842..173964281	1	AX-91743621	AX-91743621	AX-91743621	AX-91743621	chr7:173961060	173961060	6.48209	0.321429	0.0804713	-0.165907
QTL62	FD_PIP13_ez	PIP1;3	Elongation zone	Initial	distant	7	1.76614e+08	1.7662e+08	chr7:176614199..176620169	1	S7_170989715	S7_170989715	S7_170989715	S7_170989715	chr7:176617181	176617181	5.02423	0.134921	0.0571576	-0.155546
QTL63	FD_PIP13_ez	PIP1;3	Elongation zone	Initial	distant	8	1.40684e+08	1.41904e+08	chr8:140684334..141904403	4	S8_137151290;S8_137151294;S8_137204957;S8_137303469	S8_137151290	S8_137303469	S8_137303469	chr8:141407128	141407128	5.7681	0.0952381	0.0685867	0.151561
QTL64	FD_PIP13_ez	PIP1;3	Elongation zone	Initial	distant	8	1.78099e+08	1.78122e+08	chr8:178099066..178121575	1	AX-90626901	AX-90626901	AX-90626901	AX-90626901	chr8:178110322	178110322	5.11678	0.22619	0.0580511	-0.150522
QTL65	FD_PIP13_ez	PIP1;3	Elongation zone	Initial	distant	10	1.45879e+08	1.45891e+08	chr10:145878817..145890758	4	S10_145185352;S10_145185836;S10_145185870;S10_145185883	S10_145185352	S10_145185883	S10_145185870	chr10:145885021	145885021	5.3916	0.31746	0.0602372	-0.157929
QTL7	FD_PIP13_ez	PIP1;3	Elongation zone	Initial	distant	4	1.59338e+07	1.59605e+07	chr4:15933785..15960475	1	S4_14827812	S4_14827812	S4_14827812	S4_14827812	chr4:15947117	15947117	5.31454	0.394841	0.0616808	0.157141
QTL8	FD_PIP13_ez	PIP1;3	Elongation zone	Initial	distant	4	1.59614e+07	1.59882e+07	chr4:15961419..15988168	1	AX-90611647	AX-90611647	AX-90611647	AX-90611647	chr4:15974778	15974778	6.1174	0.174603	0.0731824	-0.165522
QTL9	FD_PIP13_ez	PIP1;3	Elongation zone	Initial	distant	4	1.81095e+07	1.81419e+07	chr4:18109454..18141949	1	AX-90628654	AX-90628654	AX-90628654	AX-90628654	chr4:18125679	18125679	5.33389	0.111111	0.0617229	0.151294
QTL1	FD_PIP22	PIP2;2	Mature zone	Initial	distant	1	4.57054e+07	4.63179e+07	chr1:45705424..46317934	1	S1_45772454	S1_45772454	S1_45772454	S1_45772454	chr1:46011679	46011679	5.8831	0.0714286	0.0794093	0.523737
QTL10	FD_PIP22	PIP2;2	Mature zone	Initial	distant	2	1.6341e+08	1.66278e+08	chr2:163410098..166277711	12	PZE-102118624;AX-91539607;AX-90772620;AX-91439546;AX-90635631;AX-90772605;AX-90772622;AX-91539689;AX-91539720;AX-90772662;AX-91539719;S2_161198106	PZE-102118624	S2_161198106	AX-90772622	chr2:165157787	165157787	6.6326	0.353175	0.0888115	0.570208
QTL11	FD_PIP22	PIP2;2	Mature zone	Initial	distant	2	1.68031e+08	1.70695e+08	chr2:168031402..170695418	17	AX-90773556;AX-91540391;S2_164989796;AX-91540494;AX-90773834;AX-91540520;AX-91540509;AX-91211758;AX-90773844;AX-91540522;AX-90773854;S2_165103592;S2_165103596;AX-90773924;AX-90773926;AX-91540576;AX-90773952	AX-90773556	AX-90773952	AX-90773844	chr2:169734147	169734147	12.4984	0.134921	0.177809	0.787385
QTL12	FD_PIP22	PIP2;2	Mature zone	Initial	distant	2	1.7171e+08	1.72693e+08	chr2:171710489..172692761	1	PZE-102121523	PZE-102121523	PZE-102121523	PZE-102121523	chr2:172201625	172201625	5.11878	0.232143	0.0666034	-0.500783
QTL22	FD_PIP22_ez	PIP2;2	Elongation zone	Initial	local	2	1.73109e+08	1.73431e+08	chr2:173109023..173430699	18	AX-91541055;AX-90774647;AX-91541089;AX-91541084;AX-91541082;AX-91541073;AX-91211806;AX-90774666;S2_168456513;S2_168456516;AX-90774669;PZE-102121940;AX-90774704;S2_168551532;AX-91541106;AX-90774686;PZE-102122084;PZE-102122092	AX-91541055	PZE-102122092	PZE-102122092	chr2:173382757	173382757	39.8539	0.113095	0.495009	0.884437
QTL14	FD_PIP22	PIP2;2	Mature zone	Initial	distant	2	1.73469e+08	1.73564e+08	chr2:173468737..173564431	2	AX-91541127;ZM012527-0401	AX-91541127	ZM012527-0401	AX-91541127	chr2:173515883	173515883	5.84595	0.10119	0.077275	0.530204
QTL15	FD_PIP22	PIP2;2	Mature zone	Initial	distant	2	1.73761e+08	1.73851e+08	chr2:173760983..173850749	1	AX-90774828	AX-90774828	AX-90774828	AX-90774828	chr2:173806053	173806053	5.18266	0.0595238	0.0667687	0.493011
QTL16	FD_PIP22	PIP2;2	Mature zone	Initial	distant	2	1.74206e+08	1.74382e+08	chr2:174206282..174381776	7	AX-90774946;S2_169527537;AX-91541271;AX-90774951;AX-91383365;AX-91410896;AX-90642799	AX-90774946	AX-90642799	AX-91383365	chr2:174338785	174338785	12.7883	0.140873	0.18492	0.823619
QTL17	FD_PIP22	PIP2;2	Mature zone	Initial	distant	2	1.74907e+08	1.74981e+08	chr2:174907242..174981357	1	AX-90775138	AX-90775138	AX-90775138	AX-90775138	chr2:174944404	174944404	5.51367	0.107143	0.0728649	0.522855
QTL18	FD_PIP22	PIP2;2	Mature zone	Initial	distant	2	1.75169e+08	1.75304e+08	chr2:175169191..175303788	2	S2_170492698;PZE-102123245	S2_170492698	PZE-102123245	S2_170492698	chr2:175204878	175204878	6.10099	0.0615079	0.0832299	0.551089
QTL19	FD_PIP22	PIP2;2	Mature zone	Initial	distant	2	1.75771e+08	1.75898e+08	chr2:175771183..175897842	4	AX-91541555;AX-90775403;AX-91541579;AX-90775389	AX-91541555	AX-90775389	AX-91541555	chr2:175804038	175804038	6.00666	0.319444	0.0804895	0.558971
QTL2	FD_PIP22	PIP2;2	Mature zone	Initial	distant	1	2.5513e+08	2.55359e+08	chr1:255130073..255358847	1	S1_251113471	S1_251113471	S1_251113471	S1_251113471	chr1:255244526	255244526	6.40421	0.111111	0.0855936	0.563167
QTL20	FD_PIP22	PIP2;2	Mature zone	Initial	distant	2	1.75933e+08	1.76036e+08	chr2:175932791..176035739	2	AX-90775421;AX-90775431	AX-90775421	AX-90775431	AX-90775431	chr2:176003856	176003856	6.0988	0.261905	0.0807583	0.557449
QTL21	FD_PIP22	PIP2;2	Mature zone	Initial	distant	2	1.76091e+08	1.76156e+08	chr2:176091294..176155506	2	AX-91541609;AX-90775469	AX-91541609	AX-90775469	AX-90775469	chr2:176123989	176123989	6.03811	0.253968	0.0806173	0.555605
QTL22	FD_PIP22	PIP2;2	Mature zone	Initial	distant	2	1.76303e+08	1.76365e+08	chr2:176303436..176365055	1	AX-90576507	AX-90576507	AX-90576507	AX-90576507	chr2:176334287	176334287	6.37257	0.25	0.0859507	0.574391
QTL23	FD_PIP22	PIP2;2	Mature zone	Initial	distant	2	1.76618e+08	1.76677e+08	chr2:176617858..176677025	3	S2_171820213;S2_171820221;S2_171820252	S2_171820213	S2_171820252	S2_171820213	chr2:176647506	176647506	5.86635	0.188492	0.0765852	0.532869
QTL24	FD_PIP22	PIP2;2	Mature zone	Initial	distant	2	1.77065e+08	1.77123e+08	chr2:177065428..177123379	2	AX-90775702;AX-90775705	AX-90775702	AX-90775705	AX-90775702	chr2:177093297	177093297	5.92703	0.190476	0.0798734	0.542415
QTL25	FD_PIP22	PIP2;2	Mature zone	Initial	distant	2	1.77193e+08	1.77248e+08	chr2:177193271..177248020	1	AX-90775743	AX-90775743	AX-90775743	AX-90775743	chr2:177220673	177220673	6.13813	0.200397	0.0828862	0.550371
QTL26	FD_PIP22	PIP2;2	Mature zone	Initial	distant	2	1.7915e+08	1.79201e+08	chr2:179150289..179201106	4	S2_174339769;AX-91542081;AX-90776285;AX-90776279	S2_174339769	AX-90776279	S2_174339769	chr2:179171874	179171874	8.34603	0.170635	0.118677	0.636173
QTL27	FD_PIP22	PIP2;2	Mature zone	Initial	distant	2	1.79285e+08	1.79373e+08	chr2:179285176..179372579	19	AX-91542121;S2_174462615;AX-91211928;S2_174469378;S2_174469611;S2_174469624;S2_174469627;SYN23084;S2_174469687;S2_174469813;S2_174469846;S2_174471336;S2_174471338;S2_174471339;S2_174471341;S2_174471344;S2_174471346;S2_174471347;S2_174504748	AX-91542121	S2_174504748	S2_174469846	chr2:179316538	179316538	6.79509	0.456349	0.0943157	-0.574453
QTL28	FD_PIP22	PIP2;2	Mature zone	Initial	distant	2	1.79782e+08	1.79822e+08	chr2:179781631..179821861	1	AX-90776428	AX-90776428	AX-90776428	AX-90776428	chr2:179801770	179801770	5.30143	0.47619	0.0693315	-0.515587
QTL29	FD_PIP22	PIP2;2	Mature zone	Initial	distant	2	1.83152e+08	1.83211e+08	chr2:183152154..183211236	4	S2_177750091;S2_177750325;S2_177750445;S2_177778473	S2_177750091	S2_177778473	S2_177750091	chr2:183167306	183167306	6.69708	0.0753968	0.0930728	0.595135
QTL3	FD_PIP22	PIP2;2	Mature zone	Initial	distant	2	4.80152e+07	4.81223e+07	chr2:48015229..48122288	2	SYN37922;SYN37934	SYN37922	SYN37934	SYN37922	chr2:48068646	48068646	5.18265	0.376984	0.0685379	-0.515158
QTL30	FD_PIP22	PIP2;2	Mature zone	Initial	distant	2	1.83552e+08	1.83581e+08	chr2:183551758..183581019	3	S2_178137195;S2_178137204;S2_178137242	S2_178137195	S2_178137242	S2_178137195	chr2:183566365	183566365	5.84783	0.093254	0.0790421	0.55018
QTL31	FD_PIP22	PIP2;2	Mature zone	Initial	distant	2	1.88542e+08	1.88563e+08	chr2:188541542..188563330	2	AX-90778685;AX-90778681	AX-90778685	AX-90778681	AX-90778681	chr2:188552570	188552570	5.94388	0.0873016	0.0770517	0.560211
QTL32	FD_PIP22	PIP2;2	Mature zone	Initial	distant	2	1.88609e+08	1.8863e+08	chr2:188608818..188630325	2	S2_183105352;AX-90778726	S2_183105352	AX-90778726	AX-90778726	chr2:188619590	188619590	5.94388	0.0873016	0.0770517	0.560211
QTL33	FD_PIP22	PIP2;2	Mature zone	Initial	distant	2	1.92679e+08	1.927e+08	chr2:192679120..192699847	1	S2_187052646	S2_187052646	S2_187052646	S2_187052646	chr2:192689476	192689476	6.50007	0.0952381	0.0887231	0.576847
QTL34	FD_PIP22	PIP2;2	Mature zone	Initial	distant	3	1.86576e+08	1.86625e+08	chr3:186575809..186624707	1	AX-90841471	AX-90841471	AX-90841471	AX-90841471	chr3:186600244	186600244	5.25393	0.0873016	0.0680738	0.50576
QTL35	FD_PIP22	PIP2;2	Mature zone	Initial	distant	5	2.46672e+07	2.47619e+07	chr5:24667175..24761950	2	S5_24060547;S5_24060512	S5_24060547	S5_24060512	S5_24060547	chr5:24714399	24714399	5.23134	0.0853175	0.0649913	0.494148
QTL36	FD_PIP22	PIP2;2	Mature zone	Initial	distant	5	2.03042e+08	2.03079e+08	chr5:203041882..203078850	1	S5_197790006	S5_197790006	S5_197790006	S5_197790006	chr5:203060402	203060402	5.09277	0.0634921	0.066821	0.494346
QTL37	FD_PIP22	PIP2;2	Mature zone	Initial	distant	5	2.10769e+08	2.1079e+08	chr5:210768769..210789995	2	S5_205147470;S5_205149789	S5_205147470	S5_205149789	S5_205149789	chr5:210780538	210780538	5.37032	0.0555556	0.0706767	0.521534
QTL38	FD_PIP22	PIP2;2	Mature zone	Initial	distant	5	2.12684e+08	2.12701e+08	chr5:212684256..212701135	1	S5_207036420	S5_207036420	S5_207036420	S5_207036420	chr5:212692694	212692694	5.05027	0.15873	0.0664061	0.50996
QTL39	FD_PIP22	PIP2;2	Mature zone	Initial	distant	5	2.12707e+08	2.12724e+08	chr5:212706899..212723756	1	AX-91679945	AX-91679945	AX-91679945	AX-91679945	chr5:212715326	212715326	5.05027	0.15873	0.0664061	0.50996
QTL4	FD_PIP22	PIP2;2	Mature zone	Initial	distant	2	6.19581e+07	6.29417e+07	chr2:61958112..62941718	2	S2_60874703;S2_60873369	S2_60874703	S2_60873369	S2_60873369	chr2:62450582	62450582	5.60643	0.0753968	0.0742037	0.515872
QTL40	FD_PIP22	PIP2;2	Mature zone	Initial	distant	5	2.1278e+08	2.12796e+08	chr5:212779616..212796407	1	PZE-105160407	PZE-105160407	PZE-105160407	PZE-105160407	chr5:212788010	212788010	5.00708	0.162698	0.065702	0.508318
QTL41	FD_PIP22	PIP2;2	Mature zone	Initial	distant	6	9.81996e+07	9.8218e+07	chr6:98199629..98217989	1	AX-91001289	AX-91001289	AX-91001289	AX-91001289	chr6:98208977	98208977	6.85156	0.492063	0.0954461	-0.591535
QTL42	FD_PIP22	PIP2;2	Mature zone	Initial	distant	6	1.5319e+08	1.53233e+08	chr6:153189989..153233248	2	AX-91708818;AX-91708819	AX-91708818	AX-91708819	AX-91708818	chr6:153211704	153211704	5.29893	0.325397	0.0701668	0.503404
QTL43	FD_PIP22	PIP2;2	Mature zone	Initial	distant	6	1.62428e+08	1.62441e+08	chr6:162427838..162440741	1	AX-90595948	AX-90595948	AX-90595948	AX-90595948	chr6:162434330	162434330	5.26242	0.0515873	0.0691269	0.502288
QTL44	FD_PIP22	PIP2;2	Mature zone	Initial	distant	7	1.76687e+08	1.76693e+08	chr7:176686947..176692907	1	AX-91379397	AX-91379397	AX-91379397	AX-91379397	chr7:176689923	176689923	5.11531	0.275794	0.0652289	0.494577
QTL45	FD_PIP22	PIP2;2	Mature zone	Initial	distant	7	1.76811e+08	1.76821e+08	chr7:176811456..176821380	4	S7_171180869;S7_171182382;S7_171184835;S7_171184846	S7_171180869	S7_171184846	S7_171180869	chr7:176814425	176814425	5.18615	0.19246	0.0681275	0.501939
QTL46	FD_PIP22	PIP2;2	Mature zone	Initial	distant	8	1.44848e+08	1.45843e+08	chr8:144848198..145842748	1	AX-91771483	AX-91771483	AX-91771483	AX-91771483	chr8:145345473	145345473	6.03948	0.0873016	0.0799803	0.55575
QTL47	FD_PIP22	PIP2;2	Mature zone	Initial	distant	9	2.17621e+07	2.17994e+07	chr9:21762096..21799424	1	AX-91782158	AX-91782158	AX-91782158	AX-91782158	chr9:21781158	21781158	5.15171	0.0515873	0.0674493	0.504146
QTL48	FD_PIP22	PIP2;2	Mature zone	Initial	distant	9	2.30672e+07	2.31146e+07	chr9:23067160..23114569	1	S9_23212519	S9_23212519	S9_23212519	S9_23212519	chr9:23092018	23092018	5.5832	0.0595238	0.0746539	0.508137
QTL5	FD_PIP22	PIP2;2	Mature zone	Initial	distant	2	1.31515e+08	1.32629e+08	chr2:131514968..132629073	19	AX-90764137;AX-90764131;AX-91211083;AX-91533414;AX-91533416;AX-91211085;AX-90764109;AX-90764124;AX-91533406;AX-90764141;AX-91533430;AX-90764142;AX-90764156;AX-91533429;AX-91845625;S2_127959445;S2_127959449;S2_127959453;PZE-102103687	AX-90764137	PZE-102103687	AX-90764142	chr2:132083971	132083971	5.47704	0.494048	0.0726973	0.523678
QTL6	FD_PIP22	PIP2;2	Mature zone	Initial	distant	2	1.37907e+08	1.3889e+08	chr2:137907466..138889738	1	S2_134366679	S2_134366679	S2_134366679	S2_134366679	chr2:138398602	138398602	6.01477	0.0892857	0.0735804	0.526642
QTL7	FD_PIP22	PIP2;2	Mature zone	Initial	distant	2	1.47224e+08	1.48208e+08	chr2:147224231..148207946	4	AX-90768153;AX-90768166;AX-91536396;AX-91536400	AX-90768153	AX-91536400	AX-90768153	chr2:147715367	147715367	7.698	0.109127	0.106591	0.612623
QTL8	FD_PIP22	PIP2;2	Mature zone	Initial	distant	2	1.59069e+08	1.60052e+08	chr2:159069491..160051763	1	AX-90771114	AX-90771114	AX-90771114	AX-90771114	chr2:159560627	159560627	5.86114	0.093254	0.078756	0.536304
QTL9	FD_PIP22	PIP2;2	Mature zone	Initial	distant	2	1.60306e+08	1.62892e+08	chr2:160306361..162891680	11	AX-91538837;AX-90771455;AX-90771465;AX-91538858;AX-90771514;AX-90771509;AX-91376543;AX-91538880;S2_157234969;S2_157235087;AX-91539165	AX-91538837	AX-91539165	AX-90771509	chr2:160905572	160905572	7.04643	0.222222	0.0982261	0.607484
QTL1	FD_PIP22_ez	PIP2;2	Elongation zone	Initial	distant	2	2.60893e+07	2.61477e+07	chr2:26089308..26147728	5	S2_24807199;S2_24807200;S2_24807202;PZE-102047224;PZE-102047225	S2_24807199	PZE-102047225	PZE-102047225	chr2:26119580	26119580	6.66903	0.0833333	0.0896621	0.402587
QTL10	FD_PIP22_ez	PIP2;2	Elongation zone	Initial	distant	2	6.19594e+07	6.29417e+07	chr2:61959446..62941718	1	S2_60873369	S2_60873369	S2_60873369	S2_60873369	chr2:62450582	62450582	6.12771	0.0753968	0.0789579	0.338912
QTL11	FD_PIP22_ez	PIP2;2	Elongation zone	Initial	distant	2	7.30884e+07	7.40707e+07	chr2:73088366..74070653	2	S2_71666949;S2_71666964	S2_71666949	S2_71666964	S2_71666949	chr2:73579502	73579502	8.50158	0.0734127	0.1166	0.461003
QTL12	FD_PIP22_ez	PIP2;2	Elongation zone	Initial	distant	2	9.50159e+07	9.61443e+07	chr2:95015905..96144303	2	PZE-102090050;AX-90755098	PZE-102090050	AX-90755098	PZE-102090050	chr2:95507041	95507041	6.86816	0.180556	0.0920804	-0.404634
QTL13	FD_PIP22_ez	PIP2;2	Elongation zone	Initial	distant	2	1.09823e+08	1.11637e+08	chr2:109823314..111637450	11	S2_107286216;S2_107768099;S2_107768508;PZE-102094483;AX-91529418;AX-91529416;AX-90758731;PZE-102094583;AX-90758742;PZE-102094589;AX-91529465	S2_107286216	AX-91529465	S2_107768508	chr2:110828504	110828504	5.70325	0.0793651	0.0733219	0.357094
QTL14	FD_PIP22_ez	PIP2;2	Elongation zone	Initial	distant	2	1.31501e+08	1.32484e+08	chr2:131500628..132483516	2	AX-90764115;AX-91211086	AX-90764115	AX-91211086	AX-91211086	chr2:131992380	131992380	5.67714	0.196429	0.0741228	-0.39239
QTL15	FD_PIP22_ez	PIP2;2	Elongation zone	Initial	distant	2	1.44904e+08	1.45886e+08	chr2:144903506..145885778	1	S2_140584702	S2_140584702	S2_140584702	S2_140584702	chr2:145394642	145394642	5.84283	0.142857	0.0709496	0.338973
QTL16	FD_PIP22_ez	PIP2;2	Elongation zone	Initial	distant	2	1.47224e+08	1.4928e+08	chr2:147224231..149280447	10	AX-90768153;AX-90768166;AX-91536396;AX-91536400;AX-90768186;AX-90768193;AX-91536452;AX-90768266;AX-90768387;AX-90768517	AX-90768153	AX-90768517	AX-90768153	chr2:147715367	147715367	6.94488	0.109127	0.0922059	0.400021
QTL17	FD_PIP22_ez	PIP2;2	Elongation zone	Initial	distant	2	1.50944e+08	1.51047e+08	chr2:150944338..151047316	1	S2_146440616	S2_146440616	S2_146440616	S2_146440616	chr2:150995849	150995849	5.84197	0.093254	0.075956	0.363727
QTL18	FD_PIP22_ez	PIP2;2	Elongation zone	Initial	distant	2	1.53189e+08	1.53293e+08	chr2:153188632..153292898	1	AX-90628648	AX-90628648	AX-90628648	AX-90628648	chr2:153240737	153240737	8.7506	0.0694444	0.122597	0.448444
QTL19	FD_PIP22_ez	PIP2;2	Elongation zone	Initial	distant	2	1.55903e+08	1.56885e+08	chr2:155903078..156885350	1	AX-91402874	AX-91402874	AX-91402874	AX-91402874	chr2:156394214	156394214	6.72885	0.077381	0.089767	0.380077
QTL2	FD_PIP22_ez	PIP2;2	Elongation zone	Initial	distant	2	2.97011e+07	2.97759e+07	chr2:29701118..29775863	1	S2_28300990	S2_28300990	S2_28300990	S2_28300990	chr2:29738361	29738361	5.16125	0.470238	0.0608147	0.339982
QTL20	FD_PIP22_ez	PIP2;2	Elongation zone	Initial	distant	2	1.59069e+08	1.62894e+08	chr2:159069491..162893814	50	AX-90771114;S2_155854272;AX-90771386;AX-91211572;PZE-102117021;AX-90598586;AX-91389282;AX-90771395;S2_155895832;S2_155904549;AX-90771419;AX-91211578;AX-91538811;AX-91538837;AX-90771455;AX-90771465;AX-91538858;AX-90771473;AX-90771514;AX-90771509;AX-91376543;AX-91538880;AX-90637810;S2_156940069;S2_157214008;S2_157214942;S2_157214946;S2_157234658;S2_157234969;S2_157235087;AX-91437873;S2_157235207;S2…	AX-90771114	S2_157755842	AX-90771509	chr2:160905572	160905572	9.68214	0.222222	0.137026	0.481641
QTL21	FD_PIP22_ez	PIP2;2	Elongation zone	Initial	distant	2	1.6341e+08	1.72975e+08	chr2:163410098..172975022	155	PZE-102118624;AX-91539607;AX-90772538;AX-91211672;AX-91539672;S2_160540118;S2_160541621;S2_160541644;PZE-102118979;AX-91539695;AX-90772620;AX-91439546;AX-90635631;AX-90772605;AX-90772606;AX-90772627;AX-91539683;AX-91423690;AX-90772602;AX-90772617;AX-90772616;AX-90772615;AX-90772622;AX-90772610;AX-90772607;AX-91539689;AX-91539702;AX-91846043;AX-91539707;AX-90772654;AX-90772651;AX-90772643;AX-90772…	PZE-102118624	AX-91540907	AX-90773844	chr2:169734147	169734147	18.1424	0.134921	0.253728	0.664271
QTL13	FD_PIP22	PIP2;2	Mature zone	Initial	local	2	1.73109e+08	1.73431e+08	chr2:173109023..173430699	9	AX-91541055;AX-91541082;AX-91541073;AX-91211806;AX-90774704;AX-91541106;AX-90774686;PZE-102122084;PZE-102122092	AX-91541055	PZE-102122092	PZE-102122092	chr2:173382757	173382757	28.4036	0.113095	0.371606	1.10788
QTL23	FD_PIP22_ez	PIP2;2	Elongation zone	Initial	distant	2	1.73469e+08	1.73659e+08	chr2:173468737..173659153	7	AX-91541127;ZM012527-0401;AX-91211812;S2_168795111;S2_168795118;S2_168795119;S2_168795121	AX-91541127	S2_168795121	ZM012527-0401	chr2:173517630	173517630	7.69389	0.224206	0.105448	0.396029
QTL24	FD_PIP22_ez	PIP2;2	Elongation zone	Initial	distant	2	1.73837e+08	1.74064e+08	chr2:173837406..174063527	4	AX-90774847;PZE-102122508;AX-90774885;AX-91541233	AX-90774847	AX-91541233	AX-90774885	chr2:174019999	174019999	5.99901	0.458333	0.0781584	-0.344709
QTL25	FD_PIP22_ez	PIP2;2	Elongation zone	Initial	distant	2	1.74092e+08	1.7418e+08	chr2:174092042..174179704	3	AX-91541267;PZE-102122572;S2_169311288	AX-91541267	S2_169311288	AX-91541267	chr2:174134787	174134787	6.25595	0.450397	0.0824357	-0.353802
QTL26	FD_PIP22_ez	PIP2;2	Elongation zone	Initial	distant	2	1.74206e+08	1.74425e+08	chr2:174206282..174425367	11	AX-90774946;S2_169527537;AX-91541271;AX-90774951;S2_169493001;AX-91383365;AX-91410896;AX-90642799;AX-90774973;AX-91541304;AX-91541291	AX-90774946	AX-91541291	AX-91383365	chr2:174338785	174338785	21.1653	0.140873	0.298359	0.735344
QTL27	FD_PIP22_ez	PIP2;2	Elongation zone	Initial	distant	2	1.74724e+08	1.74828e+08	chr2:174724478..174827758	5	AX-91541378;AX-90775085;AX-90775087;AX-90775110;AX-90775096	AX-91541378	AX-90775096	AX-90775110	chr2:174788128	174788128	6.74933	0.224206	0.0911493	0.405722
QTL28	FD_PIP22_ez	PIP2;2	Elongation zone	Initial	distant	2	1.74891e+08	1.74982e+08	chr2:174891162..174982211	7	AX-91541396;AX-90775130;AX-91541412;AX-90775138;PZE-102123005;AX-91419016;AX-90600736	AX-91541396	AX-90600736	AX-90600736	chr2:174945262	174945262	6.67077	0.115079	0.0851301	0.386803
QTL29	FD_PIP22_ez	PIP2;2	Elongation zone	Initial	distant	2	1.75233e+08	1.75304e+08	chr2:175233215..175303788	1	PZE-102123245	PZE-102123245	PZE-102123245	PZE-102123245	chr2:175268570	175268570	5.37178	0.0694444	0.0687381	0.35678
QTL3	FD_PIP22_ez	PIP2;2	Elongation zone	Initial	distant	2	3.18148e+07	3.18926e+07	chr2:31814757..31892578	2	S2_30261056;S2_30261019	S2_30261056	S2_30261019	S2_30261056	chr2:31853593	31853593	6.6469	0.0595238	0.0897153	0.420004
QTL30	FD_PIP22_ez	PIP2;2	Elongation zone	Initial	distant	2	1.75315e+08	1.75385e+08	chr2:175314808..175384581	1	S2_170634757	S2_170634757	S2_170634757	S2_170634757	chr2:175349770	175349770	6.47486	0.0515873	0.0861191	0.392571
QTL31	FD_PIP22_ez	PIP2;2	Elongation zone	Initial	distant	2	1.75577e+08	1.75644e+08	chr2:175576977..175644265	1	AX-91211853	AX-91211853	AX-91211853	AX-91211853	chr2:175610729	175610729	5.14885	0.404762	0.0645324	-0.323609
QTL32	FD_PIP22_ez	PIP2;2	Elongation zone	Initial	distant	2	1.75761e+08	1.75898e+08	chr2:175760527..175897842	10	AX-90775366;AX-91541560;S2_171068700;AX-90775375;PZE-102123528;PZE-102123525;AX-91541555;AX-90775403;AX-91541579;AX-90775389	AX-90775366	AX-90775389	S2_171068700	chr2:175797238	175797238	7.29983	0.373016	0.0994183	-0.390598
QTL33	FD_PIP22_ez	PIP2;2	Elongation zone	Initial	distant	2	1.75933e+08	1.76083e+08	chr2:175932791..176083487	3	AX-90775421;AX-90775431;AX-91541607	AX-90775421	AX-91541607	AX-90775421	chr2:175964951	175964951	6.73204	0.319444	0.0906517	0.405599
QTL34	FD_PIP22_ez	PIP2;2	Elongation zone	Initial	distant	2	1.76091e+08	1.76156e+08	chr2:176091294..176155506	2	AX-91541609;AX-90775469	AX-91541609	AX-90775469	AX-91541609	chr2:176122900	176122900	6.70304	0.257937	0.0882682	0.414021
QTL35	FD_PIP22_ez	PIP2;2	Elongation zone	Initial	distant	2	1.76303e+08	1.76365e+08	chr2:176303436..176365055	1	AX-90576507	AX-90576507	AX-90576507	AX-90576507	chr2:176334287	176334287	6.83884	0.25	0.0911727	0.423926
QTL36	FD_PIP22_ez	PIP2;2	Elongation zone	Initial	distant	2	1.76539e+08	1.76599e+08	chr2:176539234..176598960	1	AX-90775562	AX-90775562	AX-90775562	AX-90775562	chr2:176569171	176569171	5.98702	0.077381	0.0782815	0.380023
QTL37	FD_PIP22_ez	PIP2;2	Elongation zone	Initial	distant	2	1.76616e+08	1.76681e+08	chr2:176615689..176680555	8	AX-91340761;S2_171820213;S2_171820221;S2_171820252;S2_171820740;S2_171820782;S2_171820843;PZE-102123766	AX-91340761	PZE-102123766	AX-91340761	chr2:176645345	176645345	6.06791	0.357143	0.0792362	0.356729
QTL38	FD_PIP22_ez	PIP2;2	Elongation zone	Initial	distant	2	1.76919e+08	1.76976e+08	chr2:176919416..176976249	2	AX-91211881;PZA00515.12	AX-91211881	PZA00515.12	PZA00515.12	chr2:176947983	176947983	6.00012	0.404762	0.0778333	-0.352682
QTL39	FD_PIP22_ez	PIP2;2	Elongation zone	Initial	distant	2	1.77065e+08	1.77123e+08	chr2:177065428..177123379	2	AX-90775702;AX-90775705	AX-90775702	AX-90775705	AX-90775702	chr2:177093297	177093297	6.69686	0.190476	0.0896556	0.369216
QTL4	FD_PIP22_ez	PIP2;2	Elongation zone	Initial	distant	2	3.19933e+07	3.21233e+07	chr2:31993324..32123316	3	AX-91419551;AX-91432870;AX-91514901	AX-91419551	AX-91514901	AX-91514901	chr2:32084245	32084245	5.08245	0.414683	0.0636454	0.356799
QTL40	FD_PIP22_ez	PIP2;2	Elongation zone	Initial	distant	2	1.77182e+08	1.77248e+08	chr2:177181673..177248020	2	AX-90775734;AX-90775743	AX-90775734	AX-90775743	AX-90775734	chr2:177209116	177209116	7.75104	0.392857	0.10668	-0.406973
QTL41	FD_PIP22_ez	PIP2;2	Elongation zone	Initial	distant	2	1.77262e+08	1.77331e+08	chr2:177262434..177330888	4	AX-90775749;AX-91846152;AX-90775765;S2_172490463	AX-90775749	S2_172490463	AX-91846152	chr2:177303272	177303272	10.9224	0.0833333	0.155811	0.522138
QTL42	FD_PIP22_ez	PIP2;2	Elongation zone	Initial	distant	2	1.77409e+08	1.77462e+08	chr2:177409065..177462448	1	AX-91541813	AX-91541813	AX-91541813	AX-91541813	chr2:177435795	177435795	5.0066	0.156746	0.0601649	0.302426
QTL43	FD_PIP22_ez	PIP2;2	Elongation zone	Initial	distant	2	1.78252e+08	1.78327e+08	chr2:178252196..178327446	6	AX-91211911;S2_173461072;S2_173461400;S2_173461411;S2_173461440;S2_173461444	AX-91211911	S2_173461444	S2_173461400	chr2:178303470	178303470	6.25962	0.194444	0.082537	-0.359902
QTL44	FD_PIP22_ez	PIP2;2	Elongation zone	Initial	distant	2	1.78603e+08	1.78687e+08	chr2:178603385..178687460	4	S2_173769132;S2_173768824;S2_173832400;S2_173832953	S2_173769132	S2_173832953	S2_173769132	chr2:178626513	178626513	9.54611	0.480159	0.133482	-0.435608
QTL45	FD_PIP22_ez	PIP2;2	Elongation zone	Initial	distant	2	1.78904e+08	1.78981e+08	chr2:178903676..178981082	4	SYN4630;S2_174105517;AX-91542048;AX-90776216	SYN4630	AX-90776216	SYN4630	chr2:178925886	178925886	6.33058	0.15873	0.0836602	-0.35752
QTL46	FD_PIP22_ez	PIP2;2	Elongation zone	Initial	distant	2	1.79111e+08	1.79229e+08	chr2:179110876..179228927	17	S2_174294011;AX-91542069;S2_174294938;S2_174294940;S2_174294941;S2_174294944;S2_174339481;S2_174339646;S2_174339769;S2_174339861;AX-91542081;AX-90776285;AX-91542091;AX-90776279;AX-91846173;AX-91211929;AX-90776317	S2_174294011	AX-90776317	AX-90776279	chr2:179179564	179179564	13.1656	0.498016	0.188511	-0.511657
QTL47	FD_PIP22_ez	PIP2;2	Elongation zone	Initial	distant	2	1.79285e+08	1.79373e+08	chr2:179284971..179372579	31	AX-90776303;AX-91542121;AX-90776306;AX-91846174;S2_174462615;AX-91211928;S2_174469378;SYN23082;S2_174469611;S2_174469624;S2_174469627;SYN23084;S2_174469687;S2_174469786;S2_174469813;S2_174469832;S2_174469833;S2_174469846;S2_174469851;S2_174470381;S2_174471336;S2_174471338;S2_174471339;S2_174471341;S2_174471344;S2_174471346;S2_174471347;S2_174476451;S2_174476454;AX-90581545;S2_174504748	AX-90776303	S2_174504748	SYN23084	chr2:179316361	179316361	13.3524	0.496032	0.191276	-0.513782
QTL48	FD_PIP22_ez	PIP2;2	Elongation zone	Initial	distant	2	1.79435e+08	1.79477e+08	chr2:179435328..179477153	1	S2_174608536	S2_174608536	S2_174608536	S2_174608536	chr2:179456264	179456264	6.22531	0.212302	0.0825763	-0.383893
QTL49	FD_PIP22_ez	PIP2;2	Elongation zone	Initial	distant	2	1.79508e+08	1.79608e+08	chr2:179507990..179608278	8	S2_174680482;AX-90776349;S2_174681656;S2_174681896;S2_174681973;AX-91542167;AX-90776387;AX-90776384	S2_174680482	AX-90776384	AX-90776384	chr2:179587724	179587724	9.63047	0.277778	0.135836	-0.45575
QTL5	FD_PIP22_ez	PIP2;2	Elongation zone	Initial	distant	2	3.25e+07	3.25792e+07	chr2:32500046..32579227	2	AX-91515011;AX-90738814	AX-91515011	AX-90738814	AX-90738814	chr2:32540024	32540024	5.62021	0.0753968	0.069959	0.328642
QTL50	FD_PIP22_ez	PIP2;2	Elongation zone	Initial	distant	2	1.79653e+08	1.79696e+08	chr2:179653231..179695887	4	AX-90776410;AX-90621203;AX-90776408;AX-90776396	AX-90776410	AX-90776396	AX-90621203	chr2:179673713	179673713	8.42209	0.077381	0.117145	0.452838
QTL51	FD_PIP22_ez	PIP2;2	Elongation zone	Initial	distant	2	1.79782e+08	1.79851e+08	chr2:179781631..179851286	6	AX-90776428;AX-90776432;AX-90776415;AX-90776420;AX-90609957;AX-90776443	AX-90776428	AX-90776443	AX-90776415	chr2:179827633	179827633	8.42209	0.077381	0.117145	0.452838
QTL52	FD_PIP22_ez	PIP2;2	Elongation zone	Initial	distant	2	1.7999e+08	1.80033e+08	chr2:179989830..180032613	6	AX-90626180;AX-91542221;AX-90646334;AX-90647692;S2_175089564;S2_175089522	AX-90626180	S2_175089522	AX-90647692	chr2:180012739	180012739	8.22529	0.0615079	0.113606	0.439358
QTL53	FD_PIP22_ez	PIP2;2	Elongation zone	Initial	distant	2	1.80526e+08	1.80579e+08	chr2:180525808..180578932	7	AX-91542271;AX-91542275;S2_175369211;S2_175369215;S2_175369229;AX-91402398;AX-90776542	AX-91542271	AX-90776542	AX-91542275	chr2:180546461	180546461	13.3438	0.0793651	0.191944	0.543132
QTL54	FD_PIP22_ez	PIP2;2	Elongation zone	Initial	distant	2	1.80624e+08	1.8069e+08	chr2:180624336..180690137	7	AX-90776598;PZE-102126097;PZE-102126098;AX-90776591;S2_175542383;S2_175541041;S2_175518685	AX-90776598	S2_175518685	PZE-102126097	chr2:180643610	180643610	11.3754	0.444444	0.162188	-0.487252
QTL55	FD_PIP22_ez	PIP2;2	Elongation zone	Initial	distant	2	1.80713e+08	1.80759e+08	chr2:180712557..180758541	6	AX-90776552;AX-90776571;AX-90776556;S2_175491677;S2_175491545;AX-90583707	AX-90776552	AX-90583707	AX-90583707	chr2:180739604	180739604	10.1974	0.10119	0.144825	0.464505
QTL56	FD_PIP22_ez	PIP2;2	Elongation zone	Initial	distant	2	1.80778e+08	1.80819e+08	chr2:180778411..180819153	2	S2_175580970;PZE-102126184	S2_175580970	PZE-102126184	S2_175580970	chr2:180797210	180797210	7.56057	0.0634921	0.103309	0.417325
QTL57	FD_PIP22_ez	PIP2;2	Elongation zone	Initial	distant	2	1.80819e+08	1.80857e+08	chr2:180819331..180856683	1	S2_175628147	S2_175628147	S2_175628147	S2_175628147	chr2:180838039	180838039	9.86821	0.0873016	0.138971	0.498026
QTL58	FD_PIP22_ez	PIP2;2	Elongation zone	Initial	distant	2	1.81027e+08	1.81064e+08	chr2:181027284..181063839	1	SYN9560	SYN9560	SYN9560	SYN9560	chr2:181045596	181045596	5.31977	0.494048	0.0668002	-0.311217
QTL59	FD_PIP22_ez	PIP2;2	Elongation zone	Initial	distant	2	1.81153e+08	1.81189e+08	chr2:181152917..181188992	1	AX-90776696	AX-90776696	AX-90776696	AX-90776696	chr2:181170978	181170978	5.09934	0.242063	0.0641887	-0.341304
QTL6	FD_PIP22_ez	PIP2;2	Elongation zone	Initial	distant	2	3.26239e+07	3.27093e+07	chr2:32623874..32709288	14	S2_31146653;AX-90637002;AX-91440958;AX-91446600;AX-90738860;AX-90738861;AX-91388649;AX-90738840;AX-90738853;AX-91209470;AX-90738864;AX-90636521;AX-91515018;S2_31153548	S2_31146653	S2_31153548	S2_31153548	chr2:32670051	32670051	7.63593	0.0694444	0.105314	0.435095
QTL60	FD_PIP22_ez	PIP2;2	Elongation zone	Initial	distant	2	1.82547e+08	1.82578e+08	chr2:182546713..182578421	1	AX-90777045	AX-90777045	AX-90777045	AX-90777045	chr2:182562562	182562562	6.63316	0.35119	0.0890533	-0.393437
QTL61	FD_PIP22_ez	PIP2;2	Elongation zone	Initial	distant	2	1.82598e+08	1.82645e+08	chr2:182598397..182644905	3	S2_177189837;S2_177187053;AX-91542628	S2_177189837	AX-91542628	S2_177187053	chr2:182617109	182617109	5.19852	0.222222	0.0651611	-0.336801
QTL62	FD_PIP22_ez	PIP2;2	Elongation zone	Initial	distant	2	1.82913e+08	1.82944e+08	chr2:182912796..182943711	1	SYN37793	SYN37793	SYN37793	SYN37793	chr2:182928268	182928268	5.00228	0.190476	0.0619864	-0.329468
QTL63	FD_PIP22_ez	PIP2;2	Elongation zone	Initial	distant	2	1.83349e+08	1.83379e+08	chr2:183349361..183379072	1	SYN33466	SYN33466	SYN33466	SYN33466	chr2:183364235	183364235	6.28114	0.392857	0.0825373	-0.359955
QTL64	FD_PIP22_ez	PIP2;2	Elongation zone	Initial	distant	2	1.83434e+08	1.83463e+08	chr2:183433668..183463164	1	AX-91211986	AX-91211986	AX-91211986	AX-91211986	chr2:183448426	183448426	5.31237	0.490079	0.0662602	-0.323451
QTL65	FD_PIP22_ez	PIP2;2	Elongation zone	Initial	distant	2	1.83552e+08	1.83581e+08	chr2:183551758..183581019	3	S2_178137195;S2_178137204;S2_178137242	S2_178137195	S2_178137242	S2_178137195	chr2:183566365	183566365	6.82689	0.093254	0.0894538	0.400915
QTL66	FD_PIP22_ez	PIP2;2	Elongation zone	Initial	distant	2	1.88542e+08	1.88563e+08	chr2:188541542..188563330	2	AX-90778685;AX-90778681	AX-90778685	AX-90778681	AX-90778681	chr2:188552570	188552570	5.73163	0.0873016	0.0745285	0.382251
QTL67	FD_PIP22_ez	PIP2;2	Elongation zone	Initial	distant	2	1.88609e+08	1.8863e+08	chr2:188608873..188630325	1	AX-90778726	AX-90778726	AX-90778726	AX-90778726	chr2:188619590	188619590	5.73163	0.0873016	0.0745285	0.382251
QTL68	FD_PIP22_ez	PIP2;2	Elongation zone	Initial	distant	2	1.92214e+08	1.92234e+08	chr2:192213806..192234390	1	S2_186642144	S2_186642144	S2_186642144	S2_186642144	chr2:192224107	192224107	5.34973	0.10119	0.0676301	0.338616
QTL69	FD_PIP22_ez	PIP2;2	Elongation zone	Initial	distant	2	2.22301e+08	2.22343e+08	chr2:222301279..222342983	1	AX-91549663	AX-91549663	AX-91549663	AX-91549663	chr2:222322154	222322154	5.13756	0.34127	0.0642873	0.331344
QTL7	FD_PIP22_ez	PIP2;2	Elongation zone	Initial	distant	2	3.30622e+07	3.3141e+07	chr2:33062189..33141008	1	S2_31590863	S2_31590863	S2_31590863	S2_31590863	chr2:33101606	33101606	5.00247	0.0912698	0.0608018	0.311205
QTL70	FD_PIP22_ez	PIP2;2	Elongation zone	Initial	distant	6	9.81996e+07	9.8218e+07	chr6:98199629..98217989	1	AX-91001289	AX-91001289	AX-91001289	AX-91001289	chr6:98208977	98208977	10.3861	0.492063	0.147486	-0.466302
QTL71	FD_PIP22_ez	PIP2;2	Elongation zone	Initial	distant	7	1.58095e+08	1.59188e+08	chr7:158094524..159188102	1	AX-90616767	AX-90616767	AX-90616767	AX-90616767	chr7:158641313	158641313	5.84457	0.22619	0.0761952	0.367253
QTL72	FD_PIP22_ez	PIP2;2	Elongation zone	Initial	distant	8	2.89062e+07	2.99007e+07	chr8:28906182..29900732	1	PZE-108027383	PZE-108027383	PZE-108027383	PZE-108027383	chr8:29403457	29403457	5.26598	0.35119	0.0669124	-0.34697
QTL73	FD_PIP22_ez	PIP2;2	Elongation zone	Initial	distant	8	1.44848e+08	1.45843e+08	chr8:144848198..145842748	1	AX-91771483	AX-91771483	AX-91771483	AX-91771483	chr8:145345473	145345473	6.32332	0.0873016	0.0808353	0.390841
QTL74	FD_PIP22_ez	PIP2;2	Elongation zone	Initial	distant	9	4.82019e+07	5.00012e+07	chr9:48201947..50001159	2	AX-91787014;AX-91128016	AX-91787014	AX-91128016	AX-91787014	chr9:49100570	49100570	5.27464	0.384921	0.0648739	-0.304047
QTL75	FD_PIP22_ez	PIP2;2	Elongation zone	Initial	distant	9	9.39322e+07	9.57833e+07	chr9:93932215..95783278	2	AX-91362272;AX-91139185	AX-91362272	AX-91139185	AX-91362272	chr9:94830838	94830838	5.39853	0.0992063	0.0668923	0.298558
QTL8	FD_PIP22_ez	PIP2;2	Elongation zone	Initial	distant	2	3.34187e+07	3.35158e+07	chr2:33418732..33515756	2	AX-91844488;S2_31963826	AX-91844488	S2_31963826	AX-91844488	chr2:33458228	33458228	6.21862	0.0793651	0.0821829	0.366967
QTL9	FD_PIP22_ez	PIP2;2	Elongation zone	Initial	distant	2	6.0146e+07	6.14639e+07	chr2:60145957..61463868	8	S2_58472155;S2_58762842;S2_58766057;S2_58766074;S2_58766308;AX-90632017;AX-90746101;AX-90746122	S2_58472155	AX-90746122	S2_58762842	chr2:60925253	60925253	6.5056	0.0595238	0.0864538	0.371107
QTL1	FD_PIP25	PIP2;5	Mature zone	Initial	distant	1	9.83237e+07	9.84615e+07	chr1:98323745..98461530	2	AX-91471189;AX-90675853	AX-91471189	AX-90675853	AX-91471189	chr1:98392372	98392372	5.5901	0.375	0.0757413	-0.608878
QTL10	FD_PIP25	PIP2;5	Mature zone	Initial	distant	2	2.5299e+07	2.53499e+07	chr2:25298962..25349903	4	S2_24037559;S2_24037785;S2_24037787;AX-90736852	S2_24037559	AX-90736852	S2_24037559	chr2:25324019	25324019	5.7048	0.30754	0.0777694	0.612428
QTL100	FD_PIP25	PIP2;5	Mature zone	Initial	distant	2	1.94044e+08	1.94066e+08	chr2:194044147..194065762	1	AX-90780164	AX-90780164	AX-90780164	AX-90780164	chr2:194054960	194054960	6.34221	0.194444	0.0877094	0.613782
QTL101	FD_PIP25	PIP2;5	Mature zone	Initial	distant	2	1.94446e+08	1.94468e+08	chr2:194446410..194468417	1	PZE-102141193	PZE-102141193	PZE-102141193	PZE-102141193	chr2:194457427	194457427	5.42836	0.482143	0.0727722	0.580581
QTL102	FD_PIP25	PIP2;5	Mature zone	Initial	distant	2	1.9817e+08	1.98199e+08	chr2:198169626..198198872	1	S2_192439131	S2_192439131	S2_192439131	S2_192439131	chr2:198184258	198184258	5.0316	0.347222	0.0637675	0.54315
QTL103	FD_PIP25	PIP2;5	Mature zone	Initial	distant	2	1.98487e+08	1.98517e+08	chr2:198486522..198516999	2	AX-91846400;AX-90781310	AX-91846400	AX-90781310	AX-91846400	chr2:198501668	198501668	5.50535	0.492063	0.0741836	0.561366
QTL104	FD_PIP25	PIP2;5	Mature zone	Initial	distant	2	2.00402e+08	2.00439e+08	chr2:200401647..200439068	1	S2_194502699	S2_194502699	S2_194502699	S2_194502699	chr2:200420370	200420370	5.19207	0.176587	0.0688667	0.543589
QTL105	FD_PIP25	PIP2;5	Mature zone	Initial	distant	2	2.00878e+08	2.0093e+08	chr2:200878073..200930219	3	AX-90789324;AX-90789323;AX-90789282	AX-90789324	AX-90789282	AX-90789323	chr2:200894112	200894112	5.33832	0.289683	0.0707317	0.518232
QTL106	FD_PIP25	PIP2;5	Mature zone	Initial	distant	2	2.00957e+08	2.00989e+08	chr2:200956907..200988745	1	AX-90789294	AX-90789294	AX-90789294	AX-90789294	chr2:200972830	200972830	5.32301	0.291667	0.0704845	0.519239
QTL107	FD_PIP25	PIP2;5	Mature zone	Initial	distant	2	2.02562e+08	2.02612e+08	chr2:202561550..202612025	4	AX-90782299;AX-91846441;AX-90782328;AX-91546222	AX-90782299	AX-91546222	AX-91846441	chr2:202586787	202586787	5.26471	0.21627	0.0703147	0.571059
QTL108	FD_PIP25	PIP2;5	Mature zone	Initial	distant	2	2.02717e+08	2.02767e+08	chr2:202717258..202766784	1	AX-91546248	AX-91546248	AX-91546248	AX-91546248	chr2:202741990	202741990	5.40511	0.236111	0.0728618	0.59021
QTL109	FD_PIP25	PIP2;5	Mature zone	Initial	distant	2	2.05618e+08	2.05699e+08	chr2:205617710..205699031	1	AX-91212375	AX-91212375	AX-91212375	AX-91212375	chr2:205658167	205658167	5.26195	0.0892857	0.0699802	0.580082
QTL11	FD_PIP25	PIP2;5	Mature zone	Initial	distant	2	2.54527e+07	2.55077e+07	chr2:25452743..25507749	11	AX-91513804;AX-90736879;AX-91513805;AX-90736872;AX-90736873;AX-91513796;S2_24169614;S2_24169636;S2_24169660;S2_24169754;S2_24169926	AX-91513804	S2_24169926	AX-90736873	chr2:25478712	25478712	6.01955	0.303571	0.0826206	0.629932
QTL110	FD_PIP25	PIP2;5	Mature zone	Initial	distant	2	2.10016e+08	2.10998e+08	chr2:210015692..210997964	1	S2_203945493	S2_203945493	S2_203945493	S2_203945493	chr2:210506828	210506828	5.18394	0.428571	0.0675197	0.561892
QTL111	FD_PIP25	PIP2;5	Mature zone	Initial	distant	2	2.14545e+08	2.15546e+08	chr2:214545399..215545794	3	AX-90785571;AX-90785578;SYN26567	AX-90785571	SYN26567	AX-90785578	chr2:215036638	215036638	5.83969	0.121032	0.0797109	0.587926
QTL112	FD_PIP25	PIP2;5	Mature zone	Initial	distant	2	2.40815e+08	2.40841e+08	chr2:240814509..240841006	1	S2_236614944	S2_236614944	S2_236614944	S2_236614944	chr2:240827767	240827767	5.10899	0.0734127	0.0640937	-0.503543
QTL12	FD_PIP25	PIP2;5	Mature zone	Initial	distant	2	2.55078e+07	2.55809e+07	chr2:25507759..25580887	2	AX-91513844;AX-91513828	AX-91513844	AX-91513828	AX-91513844	chr2:25533927	25533927	5.7048	0.30754	0.0777694	0.612428
QTL13	FD_PIP25	PIP2;5	Mature zone	Initial	distant	2	2.56493e+07	2.57092e+07	chr2:25649306..25709238	3	AX-91513835;AX-91513823;AX-90736935	AX-91513835	AX-90736935	AX-91513823	chr2:25679626	25679626	6.53901	0.315476	0.0910861	0.653489
QTL14	FD_PIP25	PIP2;5	Mature zone	Initial	distant	2	2.57117e+07	2.57689e+07	chr2:25711714..25768898	13	AX-90736954;AX-90736970;AX-90736972;S2_24448905;S2_24448939;AX-90736943;S2_24450001;S2_24450003;S2_24450005;PZE-102046941;AX-91513863;PZE-102046959;AX-90736961	AX-90736954	AX-90736961	S2_24448939	chr2:25739054	25739054	6.96573	0.321429	0.0972377	0.648294
QTL15	FD_PIP25	PIP2;5	Mature zone	Initial	distant	2	2.5841e+07	2.59479e+07	chr2:25840957..25947936	9	S2_24560658;S2_24558700;AX-91385334;AX-90737006;AX-90737024;AX-91844388;AX-91209372;AX-91424683;AX-91513889	S2_24560658	AX-91513889	AX-91513889	chr2:25920471	25920471	8.42136	0.448413	0.120378	0.703736
QTL16	FD_PIP25	PIP2;5	Mature zone	Initial	distant	2	2.5971e+07	2.60737e+07	chr2:25971041..26073703	13	AX-90737008;S2_24693229;S2_24693232;S2_24693249;AX-91209374;AX-91513909;AX-90737037;AX-91513906;AX-91209375;AX-91513914;AX-90737044;AX-91513904;S2_24735622	AX-90737008	S2_24735622	S2_24693229	chr2:25999803	25999803	10.1376	0.329365	0.147507	0.787789
QTL17	FD_PIP25	PIP2;5	Mature zone	Initial	distant	2	2.60882e+07	2.61764e+07	chr2:26088213..26176436	12	AX-90737084;S2_24806379;S2_24808106;S2_24811358;AX-90737061;S2_24813723;S2_24813755;S2_24813854;AX-91513927;PZE-102047301;S2_24835087;S2_24838009	AX-90737084	S2_24838009	S2_24806379	chr2:26116557	26116557	11.5771	0.267857	0.167968	0.836402
QTL18	FD_PIP25	PIP2;5	Mature zone	Initial	distant	2	2.62531e+07	2.63105e+07	chr2:26253106..26310478	1	AX-90737094	AX-90737094	AX-90737094	AX-90737094	chr2:26281816	26281816	8.42675	0.295635	0.121052	0.73087
QTL19	FD_PIP25	PIP2;5	Mature zone	Initial	distant	2	2.64197e+07	2.65325e+07	chr2:26419674..26532537	2	AX-91513977;AX-90737151	AX-91513977	AX-90737151	AX-90737151	chr2:26503183	26503183	8.31886	0.291667	0.119512	0.738581
QTL2	FD_PIP25	PIP2;5	Mature zone	Initial	distant	1	2.57805e+08	2.58023e+08	chr1:257805451..258023243	1	AX-90716556	AX-90716556	AX-90716556	AX-90716556	chr1:257914514	257914514	5.23002	0.128968	0.0673849	-0.55936
QTL20	FD_PIP25	PIP2;5	Mature zone	Initial	distant	2	2.66009e+07	2.66714e+07	chr2:26600926..26671387	2	AX-90737172;AX-91513993	AX-90737172	AX-91513993	AX-90737172	chr2:26630884	26630884	8.04088	0.293651	0.115206	0.724269
QTL21	FD_PIP25	PIP2;5	Mature zone	Initial	distant	2	2.67052e+07	2.67658e+07	chr2:26705201..26765787	1	AX-91514009	AX-91514009	AX-91514009	AX-91514009	chr2:26735509	26735509	5.35212	0.396825	0.0712507	0.572125
QTL22	FD_PIP25	PIP2;5	Mature zone	Initial	distant	2	2.6784e+07	2.69002e+07	chr2:26783975..26900245	3	AX-91514028;AX-91514030;AX-90737220	AX-91514028	AX-90737220	AX-91514030	chr2:26815100	26815100	8.76218	0.253968	0.126319	0.768734
QTL23	FD_PIP25	PIP2;5	Mature zone	Initial	distant	2	2.69168e+07	2.71816e+07	chr2:26916825..27181594	11	AX-90737250;AX-90737239;AX-90737240;AX-91514067;AX-90737283;AX-90737278;AX-90737335;AX-91514073;PZE-102047712;AX-90737322;S2_25778525	AX-90737250	S2_25778525	AX-90737250	chr2:26947731	26947731	8.59653	0.257937	0.124097	0.774757
QTL24	FD_PIP25	PIP2;5	Mature zone	Initial	distant	2	2.72787e+07	2.7353e+07	chr2:27278680..27352991	3	S2_25920490;S2_25920521;S2_25930448	S2_25920490	S2_25930448	S2_25920490	chr2:27310651	27310651	5.5358	0.119048	0.0752372	0.610123
QTL25	FD_PIP25	PIP2;5	Mature zone	Initial	distant	2	2.83187e+07	2.83889e+07	chr2:28318711..28388914	1	S2_26979391	S2_26979391	S2_26979391	S2_26979391	chr2:28353841	28353841	7.19939	0.224206	0.101229	0.682775
QTL26	FD_PIP25	PIP2;5	Mature zone	Initial	distant	2	2.8596e+07	2.86675e+07	chr2:28596038..28667465	1	S2_27260260	S2_27260260	S2_27260260	S2_27260260	chr2:28631761	28631761	5.04683	0.125	0.0651386	0.512102
QTL27	FD_PIP25	PIP2;5	Mature zone	Initial	distant	2	2.87107e+07	2.87867e+07	chr2:28710677..28786696	17	S2_27373346;AX-90737810;AX-91514358;AX-90737822;AX-90737811;AX-91514348;AX-90737809;AX-91514346;AX-90737808;AX-90737819;AX-90737820;AX-91514355;AX-90737817;AX-90737815;AX-91338425;AX-91514357;AX-90574622	S2_27373346	AX-90574622	S2_27373346	chr2:28746618	28746618	5.95457	0.14881	0.0806227	0.56578
QTL28	FD_PIP25	PIP2;5	Mature zone	Initial	distant	2	2.88301e+07	2.89215e+07	chr2:28830097..28921453	4	AX-91514364;AX-90737832;AX-90737829;S2_27501016	AX-91514364	S2_27501016	S2_27501016	chr2:28885261	28885261	6.20689	0.0753968	0.086416	-0.717082
QTL29	FD_PIP25	PIP2;5	Mature zone	Initial	distant	2	2.89343e+07	2.9007e+07	chr2:28934346..29007013	1	S2_27585868	S2_27585868	S2_27585868	S2_27585868	chr2:28970660	28970660	5.05112	0.0734127	0.0645272	-0.49478
QTL3	FD_PIP25	PIP2;5	Mature zone	Initial	distant	1	2.85825e+08	2.85915e+08	chr1:285824823..285915152	1	S1_280775403	S1_280775403	S1_280775403	S1_280775403	chr1:285870071	285870071	5.85966	0.367063	0.0794854	0.596445
QTL1	FD_PIP25_ez	PIP2;5	Elongation zone	Initial	local	2	2.91382e+07	2.94451e+07	chr2:29138193..29445124	32	AX-90737910;AX-90737913;AX-91393869;S2_27849461;S2_27849783;AX-90613563;S2_27871636;AX-91209412;AX-90737936;AX-91514455;AX-90737950;AX-91844425;AX-90737963;AX-91844424;AX-91514454;AX-91514452;AX-91514446;AX-90737937;SYN632;AX-91209411;AX-90737973;AX-90737974;AX-91514468;AX-90737986;AX-91198355;AX-91836294;AX-90737674;AX-90737993;AX-91514471;AX-90737990;S2_27999603;AX-91514494	AX-90737910	AX-91514494	S2_27871636	chr2:29279736	29279736	10.5415	0.333333	0.148026	0.352618
QTL31	FD_PIP25	PIP2;5	Mature zone	Initial	distant	2	2.95104e+07	2.96661e+07	chr2:29510394..29666117	26	S2_28126514;S2_28126515;S2_28126544;AX-90738023;AX-91514507;AX-90738037;AX-90738021;S2_28131093;S2_28131095;S2_28131096;AX-91514509;AX-90738030;AX-90738047;S2_28139742;S2_28139744;S2_28139771;S2_28139777;S2_28139992;S2_28139995;S2_28140006;AX-91514506;S2_28140248;AX-90587161;AX-91514515;S2_28143112;S2_28196337	S2_28126514	S2_28196337	S2_28126515	chr2:29547408	29547408	6.44034	0.472222	0.0869761	0.632277
QTL32	FD_PIP25	PIP2;5	Mature zone	Initial	distant	2	2.97009e+07	2.98679e+07	chr2:29700946..29867861	29	S2_28300818;S2_28300819;AX-91514549;AX-90738093;S2_28311587;AX-90738091;AX-91514564;AX-91436166;AX-90632127;AX-90590521;AX-90738129;AX-91514575;AX-91395255;AX-91381542;AX-90738126;AX-91514574;AX-90738111;AX-90738124;AX-91514573;AX-91514570;AX-91514576;AX-91514569;AX-90738133;SYN33872;S2_28404997;S2_28405237;AX-90638641;SYN33871;AX-90738131	S2_28300818	AX-90738131	AX-91514549	chr2:29738538	29738538	9.31281	0.14881	0.133702	0.849846
QTL33	FD_PIP25	PIP2;5	Mature zone	Initial	distant	2	2.99931e+07	3.08038e+07	chr2:29993132..30803780	89	AX-91514597;S2_28622544;AX-91514602;AX-90590370;S2_28646630;AX-90624427;S2_28651576;AX-91423299;S2_28673102;AX-91407944;AX-90738199;AX-91432809;AX-91514609;SYN3934;S2_28726161;S2_28726162;S2_28726221;S2_28726272;AX-90738239;S2_28789884;S2_28789887;AX-90738246;AX-91514625;AX-90738252;AX-91514637;AX-90738262;AX-90738251;S2_28865315;S2_28866401;S2_28866435;AX-90738260;S2_28871277;AX-91419362;AX-9060…	AX-91514597	AX-90738405	AX-90738239	chr2:30168734	30168734	17.5022	0.248016	0.25388	1.1084
QTL34	FD_PIP25	PIP2;5	Mature zone	Initial	distant	2	3.09291e+07	3.10281e+07	chr2:30929123..31028094	8	AX-90738454;AX-90738453;S2_29523938;AX-91514747;PZE-102052177;S2_29544359;S2_29544413;S2_29544527	AX-90738454	S2_29544527	S2_29523938	chr2:30969019	30969019	9.12976	0.19246	0.131672	0.815432
QTL35	FD_PIP25	PIP2;5	Mature zone	Initial	distant	2	3.10728e+07	3.11499e+07	chr2:31072765..31149916	2	S2_29667500;AX-91381627	S2_29667500	AX-91381627	S2_29667500	chr2:31111332	31111332	10.5989	0.365079	0.154772	0.840338
QTL36	FD_PIP25	PIP2;5	Mature zone	Initial	distant	2	3.16705e+07	3.19121e+07	chr2:31670494..31912115	28	S2_30233931;AX-91396311;AX-91514884;AX-90738685;S2_30325938;AX-90738662;SYN2580;AX-90738670;AX-90738671;SYN2581;AX-90738661;PZE-102052699;S2_30284971;S2_30284816;S2_30284804;SYN2582;AX-91421058;S2_30273213;AX-91844465;S2_30261653;AX-90738647;SYN2579;AX-90738629;AX-90597777;AX-90645377;AX-91407584;S2_30398939;S2_30398747	S2_30233931	S2_30398747	SYN2582	chr2:31848211	31848211	9.62131	0.263889	0.140009	0.821015
QTL37	FD_PIP25	PIP2;5	Mature zone	Initial	distant	2	3.24316e+07	3.25357e+07	chr2:32431640..32535672	2	AX-90738763;S2_30997392	AX-90738763	S2_30997392	AX-90738763	chr2:32470799	32470799	9.00104	0.136905	0.129768	0.852904
QTL38	FD_PIP25	PIP2;5	Mature zone	Initial	distant	2	3.26298e+07	3.27093e+07	chr2:32629785..32709291	2	AX-90738849;AX-91421318	AX-90738849	AX-91421318	AX-91421318	chr2:32670054	32670054	7.71259	0.259921	0.109733	0.708436
QTL39	FD_PIP25	PIP2;5	Mature zone	Initial	distant	2	3.27485e+07	3.31965e+07	chr2:32748529..33196507	58	AX-90613818;AX-90580622;AX-90738873;AX-90738886;AX-90738889;AX-91515038;AX-90738897;AX-91434802;AX-91515045;AX-90738867;AX-90738905;AX-90738909;S2_31303169;AX-90738927;AX-90738911;AX-91515054;AX-90738912;AX-91515051;AX-90609279;AX-90738923;AX-90738907;AX-90738948;AX-90738939;AX-91515076;AX-90738936;AX-90738932;AX-90738942;AX-90738958;AX-91209478;AX-91446938;SYN12284;AX-91515074;AX-90738933;AX-907…	AX-90613818	AX-91515123	AX-90609279	chr2:32866655	32866655	9.41313	0.392857	0.136304	0.751262
QTL4	FD_PIP25	PIP2;5	Mature zone	Initial	distant	2	2.06978e+07	2.07253e+07	chr2:20697835..20725302	1	S2_19439245	S2_19439245	S2_19439245	S2_19439245	chr2:20711566	20711566	5.73871	0.162698	0.0749814	0.58229
QTL40	FD_PIP25	PIP2;5	Mature zone	Initial	distant	2	3.32885e+07	3.36206e+07	chr2:33288496..33620639	34	S2_31824814;S2_31824919;AX-90600981;S2_31825412;AX-91452035;AX-91515135;AX-90739026;S2_31827394;S2_31827413;S2_31827421;S2_31827492;S2_31827502;S2_31827526;AX-91515129;AX-90739018;AX-90739031;S2_31828952;AX-91515136;S2_31921060;S2_31921269;S2_31921279;AX-90739060;S2_31923098;S2_31923159;S2_31924013;S2_31943865;AX-91381973;AX-90605040;S2_31944449;AX-91409275;S2_31963832;AX-90739089;AX-91515181;AX-…	S2_31824814	AX-91515180	S2_31944449	chr2:33456842	33456842	10.367	0.339286	0.150695	0.762818
QTL41	FD_PIP25	PIP2;5	Mature zone	Initial	distant	2	3.37279e+07	3.38085e+07	chr2:33727908..33808506	2	AX-91440571;S2_32261719	AX-91440571	S2_32261719	AX-91440571	chr2:33767485	33767485	9.44215	0.255952	0.137105	0.795191
QTL42	FD_PIP25	PIP2;5	Mature zone	Initial	distant	2	3.39214e+07	3.41202e+07	chr2:33921370..34120174	17	AX-91515227;AX-90627327;PZB02523.1;AX-91515248;S2_32517617;AX-91448848;S2_32523551;S2_32523639;S2_32523643;S2_32523646;S2_32523896;S2_32523924;AX-91515259;AX-90739197;AX-90739189;S2_32588052;S2_32588115	AX-91515227	S2_32588115	PZB02523.1	chr2:33983067	33983067	8.19489	0.28373	0.117647	0.737996
QTL43	FD_PIP25	PIP2;5	Mature zone	Initial	distant	2	3.41514e+07	3.42905e+07	chr2:34151376..34290515	6	AX-91515271;AX-90739244;AX-90739254;AX-91515293;AX-91515290;AX-91515301	AX-91515271	AX-91515301	AX-90739254	chr2:34194514	34194514	13.3129	0.212302	0.194767	0.986752
QTL44	FD_PIP25	PIP2;5	Mature zone	Initial	distant	2	3.44081e+07	3.44883e+07	chr2:34408117..34488344	2	S2_32949539;AX-91515332	S2_32949539	AX-91515332	S2_32949539	chr2:34447903	34447903	7.96996	0.343254	0.113652	0.721897
QTL45	FD_PIP25	PIP2;5	Mature zone	Initial	distant	2	3.452e+07	3.46464e+07	chr2:34519979..34646401	2	S2_33034339;SYN5573	S2_33034339	SYN5573	S2_33034339	chr2:34559786	34559786	6.96505	0.353175	0.0977271	0.648594
QTL46	FD_PIP25	PIP2;5	Mature zone	Initial	distant	2	3.46706e+07	3.47678e+07	chr2:34670644..34767845	8	S2_33178056;S2_33178305;SYN5579;AX-90739372;AX-90739362;S2_33193814;AX-91515384;S2_33195602	S2_33178056	S2_33195602	S2_33195602	chr2:34728027	34728027	8.53623	0.27381	0.122186	0.726092
QTL47	FD_PIP25	PIP2;5	Mature zone	Initial	distant	2	3.47698e+07	3.49327e+07	chr2:34769799..34932735	9	AX-90739391;AX-91515388;AX-90739423;AX-90739421;AX-90739426;AX-90739415;AX-91515394;AX-90739406;S2_33351549	AX-90739391	S2_33351549	AX-90739421	chr2:34883943	34883943	8.4836	0.279762	0.121204	0.744007
QTL48	FD_PIP25	PIP2;5	Mature zone	Initial	distant	2	3.49977e+07	3.51072e+07	chr2:34997713..35107238	7	S2_33505695;S2_33506426;S2_33506434;S2_33506438;AX-90739462;PZE-102055780;PZE-102055803	S2_33505695	PZE-102055803	S2_33505695	chr2:35037606	35037606	8.0365	0.257937	0.1144	0.740604
QTL49	FD_PIP25	PIP2;5	Mature zone	Initial	distant	2	3.52734e+07	3.53532e+07	chr2:35273380..35353247	1	S2_33730970	S2_33730970	S2_33730970	S2_33730970	chr2:35313302	35313302	7.00091	0.257937	0.0985673	0.697848
QTL5	FD_PIP25	PIP2;5	Mature zone	Initial	distant	2	2.12556e+07	2.12847e+07	chr2:21255650..21284681	1	PZE-102039927	PZE-102039927	PZE-102039927	PZE-102039927	chr2:21270142	21270142	5.2795	0.361111	0.0707059	0.563456
QTL50	FD_PIP25	PIP2;5	Mature zone	Initial	distant	2	3.59603e+07	3.60404e+07	chr2:35960321..36040391	1	AX-90584425	AX-90584425	AX-90584425	AX-90584425	chr2:36000345	36000345	6.50034	0.240079	0.0901736	0.676723
QTL51	FD_PIP25	PIP2;5	Mature zone	Initial	distant	2	3.61976e+07	3.62843e+07	chr2:36197560..36284304	6	AX-91515679;AX-91515670;AX-90739775;AX-90739784;AX-90616928;AX-91515651	AX-91515679	AX-91515651	AX-91515679	chr2:36237628	36237628	6.58902	0.494048	0.0914545	0.641456
QTL52	FD_PIP25	PIP2;5	Mature zone	Initial	distant	2	3.64056e+07	3.64863e+07	chr2:36405550..36486327	5	AX-90739807;AX-90739796;AX-90739805;AX-91515690;AX-90739797	AX-90739807	AX-90739797	AX-91515690	chr2:36446213	36446213	6.17818	0.400794	0.0848109	0.609572
QTL53	FD_PIP25	PIP2;5	Mature zone	Initial	distant	2	3.67454e+07	3.68909e+07	chr2:36745365..36890904	2	AX-91515727;S2_35347198	AX-91515727	S2_35347198	S2_35347198	chr2:36850796	36850796	5.12136	0.416667	0.0682831	0.569525
QTL54	FD_PIP25	PIP2;5	Mature zone	Initial	distant	2	3.6995e+07	3.70752e+07	chr2:36994977..37075249	1	AX-90739936	AX-90739936	AX-90739936	AX-90739936	chr2:37035122	37035122	8.78913	0.126984	0.127424	0.84765
QTL55	FD_PIP25	PIP2;5	Mature zone	Initial	distant	2	3.71181e+07	3.71983e+07	chr2:37118055..37198337	1	AX-90739963	AX-90739963	AX-90739963	AX-90739963	chr2:37158200	37158200	5.12942	0.347222	0.0684455	0.573385
QTL56	FD_PIP25	PIP2;5	Mature zone	Initial	distant	2	3.77766e+07	3.78682e+07	chr2:37776608..37868161	8	S2_36318153;S2_36318177;S2_36318367;S2_36318426;S2_36318427;S2_36318442;S2_36318466;AX-90740158	S2_36318153	AX-90740158	S2_36318153	chr2:37816752	37816752	6.17643	0.488095	0.0847853	0.580523
QTL57	FD_PIP25	PIP2;5	Mature zone	Initial	distant	2	3.79057e+07	3.80026e+07	chr2:37905698..38002618	10	AX-91515955;AX-90740213;AX-90642092;S2_36448729;S2_36448884;AX-91381697;AX-90576853;AX-90740202;AX-90740184;AX-90621234	AX-91515955	AX-90621234	S2_36448729	chr2:37949159	37949159	5.40863	0.18254	0.0709169	0.580691
QTL58	FD_PIP25	PIP2;5	Mature zone	Initial	distant	2	3.80072e+07	3.83689e+07	chr2:38007239..38368891	58	AX-91198377;AX-91198379;S2_36548242;S2_36548263;S2_36550214;S2_36550217;S2_36550269;AX-91515973;AX-91515985;AX-91515971;AX-91515986;S2_36567999;S2_36568074;AX-91209576;AX-90740224;SYN34242;AX-91430611;AX-91416834;AX-91516002;AX-91452883;AX-90615833;AX-90740270;AX-91515991;AX-90740253;S2_36612096;AX-90740276;AX-91393532;S2_36618258;S2_36618528;S2_36687641;AX-90740291;AX-90740307;AX-90740310;AX-914…	AX-91198377	AX-90740315	AX-91430611	chr2:38105973	38105973	9.2869	0.319444	0.133527	0.792569
QTL59	FD_PIP25	PIP2;5	Mature zone	Initial	distant	2	3.8376e+07	3.84965e+07	chr2:38376004..38496546	5	S2_36906376;S2_36906429;AX-90740368;S2_36946389;S2_36946433	S2_36906376	S2_36946433	S2_36906429	chr2:38416262	38416262	7.8603	0.119048	0.112688	0.761615
QTL6	FD_PIP25	PIP2;5	Mature zone	Initial	distant	2	2.13711e+07	2.14008e+07	chr2:21371086..21400794	6	S2_20101428;S2_20101429;S2_20101432;S2_20101459;S2_20101630;S2_20101760	S2_20101428	S2_20101760	S2_20101459	chr2:21385757	21385757	6.49413	0.492063	0.0897817	0.61509
QTL60	FD_PIP25	PIP2;5	Mature zone	Initial	distant	2	3.85084e+07	3.86039e+07	chr2:38508432..38603936	16	S2_37037238;S2_37037241;S2_37046157;S2_37046164;AX-90740384;AX-90604411;S2_37049724;AX-90740376;AX-91844550;AX-90740393;AX-90740377;PZE-102058956;AX-90740396;AX-90740394;AX-91516054;AX-90647206	S2_37037238	AX-90647206	S2_37037241	chr2:38548656	38548656	6.90212	0.359127	0.0970274	0.659487
QTL61	FD_PIP25	PIP2;5	Mature zone	Initial	distant	2	3.86283e+07	3.87088e+07	chr2:38628338..38708782	1	S2_37118312	S2_37118312	S2_37118312	S2_37118312	chr2:38668570	38668570	5.76769	0.436508	0.0785719	0.587755
QTL62	FD_PIP25	PIP2;5	Mature zone	Initial	distant	2	3.93328e+07	3.94137e+07	chr2:39332765..39413748	3	AX-90585991;AX-90585411;AX-90615221	AX-90585991	AX-90615221	AX-90585991	chr2:39373123	39373123	5.73874	0.238095	0.0776762	0.58975
QTL63	FD_PIP25	PIP2;5	Mature zone	Initial	distant	2	3.96487e+07	3.98006e+07	chr2:39648667..39800567	7	AX-90740711;AX-91209611;AX-90740694;S2_38201358;S2_38201366;S2_38201399;S2_38201401	AX-90740711	S2_38201401	S2_38201399	chr2:39760081	39760081	7.47953	0.196429	0.105878	0.681058
QTL64	FD_PIP25	PIP2;5	Mature zone	Initial	distant	2	3.98159e+07	3.99273e+07	chr2:39815938..39927330	14	S2_38292454;S2_38292642;AX-91516262;AX-90740728;AX-90648113;AX-91428147;AX-91516268;AX-90740724;AX-90740727;AX-91516261;AX-90740730;AX-90740729;S2_38322759;S2_38322810	S2_38292454	S2_38322810	S2_38292454	chr2:39856445	39856445	5.39214	0.186508	0.0721858	0.58259
QTL65	FD_PIP25	PIP2;5	Mature zone	Initial	distant	2	4.00755e+07	4.01609e+07	chr2:40075502..40160915	9	AX-91452074;AX-90648276;AX-91452080;AX-90606730;PZE-102060229;PZE-102060230;AX-90620760;S2_38553310;AX-90740804	AX-91452074	AX-90740804	S2_38553310	chr2:40119671	40119671	7.39088	0.123016	0.10501	0.718475
QTL66	FD_PIP25	PIP2;5	Mature zone	Initial	distant	2	4.02204e+07	4.03059e+07	chr2:40220356..40305880	4	SYN27537;AX-91516307;S2_38699216;S2_38699217	SYN27537	S2_38699217	S2_38699216	chr2:40265168	40265168	6.77486	0.190476	0.0952034	0.674512
QTL67	FD_PIP25	PIP2;5	Mature zone	Initial	distant	2	4.0308e+07	4.04611e+07	chr2:40308007..40461136	6	PZE-102060595;S2_38757348;S2_38757455;S2_38757539;S2_38757540;S2_38844608	PZE-102060595	S2_38844608	PZE-102060595	chr2:40348712	40348712	6.44464	0.39881	0.0890041	0.620074
QTL68	FD_PIP25	PIP2;5	Mature zone	Initial	distant	2	4.08694e+07	4.09523e+07	chr2:40869373..40952307	3	S2_39315108;AX-91516434;AX-90741022	S2_39315108	AX-90741022	AX-90741022	chr2:40911228	40911228	5.8544	0.359127	0.0797556	0.611637
QTL69	FD_PIP25	PIP2;5	Mature zone	Initial	distant	2	4.09786e+07	4.10609e+07	chr2:40978625..41060918	1	S2_39422386	S2_39422386	S2_39422386	S2_39422386	chr2:41019758	41019758	6.13934	0.269841	0.0844855	0.630131
QTL7	FD_PIP25	PIP2;5	Mature zone	Initial	distant	2	2.39837e+07	2.40245e+07	chr2:23983668..24024544	1	AX-90736465	AX-90736465	AX-90736465	AX-90736465	chr2:24004077	24004077	5.97286	0.238095	0.0823091	0.637145
QTL70	FD_PIP25	PIP2;5	Mature zone	Initial	distant	2	4.10998e+07	4.11823e+07	chr2:41099800..41182278	1	AX-90741075	AX-90741075	AX-90741075	AX-90741075	chr2:41141020	41141020	6.98978	0.244048	0.0973349	0.649565
QTL71	FD_PIP25	PIP2;5	Mature zone	Initial	distant	2	4.13294e+07	4.14624e+07	chr2:41329396..41462401	3	S2_39758995;AX-90741168;S2_39801300	S2_39758995	S2_39801300	S2_39801300	chr2:41420917	41420917	7.48174	0.184524	0.10396	0.661633
QTL72	FD_PIP25	PIP2;5	Mature zone	Initial	distant	2	4.15996e+07	4.16898e+07	chr2:41599613..41689839	4	AX-90741236;AX-91516576;AX-90741228;SYN11564	AX-90741236	SYN11564	AX-90741228	chr2:41643365	41643365	6.81587	0.188492	0.0935995	0.65399
QTL73	FD_PIP25	PIP2;5	Mature zone	Initial	distant	2	4.35395e+07	4.36275e+07	chr2:43539502..43627519	1	S2_41774118	S2_41774118	S2_41774118	S2_41774118	chr2:43583465	43583465	6.78978	0.15873	0.0945613	0.649625
QTL74	FD_PIP25	PIP2;5	Mature zone	Initial	distant	2	4.60059e+07	4.62395e+07	chr2:46005894..46239495	16	S2_44197681;AX-91406993;AX-90630572;AX-90615740;AX-91517332;S2_44199735;S2_44199747;S2_44199764;S2_44199877;S2_44200097;S2_44200504;S2_44200703;S2_44202012;S2_44202186;AX-90742312;S2_44333066	S2_44197681	S2_44333066	S2_44202012	chr2:46059151	46059151	6.99574	0.295635	0.0971968	0.700314
QTL75	FD_PIP25	PIP2;5	Mature zone	Initial	distant	2	4.76075e+07	4.77163e+07	chr2:47607500..47716345	4	S2_45755779;AX-91517621;AX-91517611;AX-90597241	S2_45755779	AX-90597241	AX-91517621	chr2:47661654	47661654	5.88388	0.22619	0.0805557	0.640956
QTL76	FD_PIP25	PIP2;5	Mature zone	Initial	distant	2	4.77385e+07	4.79434e+07	chr2:47738460..47943411	25	AX-91517632;AX-91517623;AX-90742766;AX-91517636;AX-90742767;AX-90742765;AX-90742775;AX-90742802;AX-90742785;AX-90742788;S2_45957699;S2_45957700;S2_45957734;SYN24889;SYN24897;SYN24899;S2_45960667;SYN24894;SYN24896;S2_45960834;S2_45961064;S2_45961311;SYN24898;S2_45990371;AX-91517643	AX-91517632	AX-91517643	AX-90742802	chr2:47841018	47841018	7.76677	0.402778	0.110298	0.690129
QTL77	FD_PIP25	PIP2;5	Mature zone	Initial	distant	2	5.06814e+07	5.16636e+07	chr2:50681360..51663632	1	AX-90743682	AX-90743682	AX-90743682	AX-90743682	chr2:51172496	51172496	5.06522	0.313492	0.066779	0.535133
QTL78	FD_PIP25	PIP2;5	Mature zone	Initial	distant	2	5.59053e+07	5.82242e+07	chr2:55905331..58224160	12	S2_54296625;AX-90745179;AX-91402572;AX-91519345;S2_54967911;S2_54967926;S2_54967929;AX-90603691;AX-90745166;SYN23126;AX-91435758;SYN36679	S2_54296625	SYN36679	S2_54296625	chr2:56396467	56396467	5.96607	0.404762	0.0816093	0.598246
QTL79	FD_PIP25	PIP2;5	Mature zone	Initial	distant	2	6.04817e+07	6.16679e+07	chr2:60481705..61667891	3	AX-90746127;S2_59012022;S2_59012023	AX-90746127	S2_59012023	S2_59012022	chr2:61176754	61176754	5.47737	0.269841	0.0724228	0.568546
QTL8	FD_PIP25	PIP2;5	Mature zone	Initial	distant	2	2.41285e+07	2.41705e+07	chr2:24128521..24170535	1	SYN21116	SYN21116	SYN21116	SYN21116	chr2:24149525	24149525	5.055	0.188492	0.0667659	0.558053
QTL80	FD_PIP25	PIP2;5	Mature zone	Initial	distant	2	6.38252e+07	6.50187e+07	chr2:63825171..65018674	27	AX-91442069;PZE-102079606;PZE-102079607;AX-91844832;AX-91520850;AX-91520842;AX-91520854;AX-91520856;AX-91435057;S2_62740945;S2_62761097;AX-91844830;S2_62764596;S2_62764624;AX-91520833;AX-91520878;AX-90747225;S2_62923859;S2_62923861;S2_62923862;S2_62923867;AX-91409487;AX-91409486;AX-91414584;PZA02881.9;AX-91423432;PZE-102079741	AX-91442069	PZE-102079741	S2_62923859	chr2:64525361	64525361	5.59455	0.452381	0.0752679	0.551513
QTL81	FD_PIP25	PIP2;5	Mature zone	Initial	distant	2	6.62283e+07	6.73026e+07	chr2:66228305..67302562	6	AX-90747706;AX-91521276;AX-91521281;AX-91210043;AX-90747749;AX-91521294	AX-90747706	AX-91521294	AX-91521281	chr2:66720154	66720154	5.30682	0.166667	0.0704375	0.585338
QTL82	FD_PIP25	PIP2;5	Mature zone	Initial	distant	2	8.50262e+07	8.61954e+07	chr2:85026222..86195377	14	PZE-102098923;AX-90752515;S2_83451078;AX-91524792;AX-90752550;AX-91210288;AX-90752548;AX-90752549;AX-91524785;AX-91524783;AX-90752565;AX-91845019;PZE-102087829;AX-90534433	PZE-102098923	AX-90534433	AX-90752549	chr2:85701269	85701269	5.34805	0.267857	0.0709234	0.547911
QTL83	FD_PIP25	PIP2;5	Mature zone	Initial	distant	2	1.36957e+08	1.37939e+08	chr2:136956990..137939262	1	AX-90765480	AX-90765480	AX-90765480	AX-90765480	chr2:137448126	137448126	5.11788	0.190476	0.0680769	0.580737
QTL84	FD_PIP25	PIP2;5	Mature zone	Initial	distant	2	1.6003e+08	1.61012e+08	chr2:160030067..161012339	1	AX-91538781	AX-91538781	AX-91538781	AX-91538781	chr2:160521203	160521203	5.32639	0.0873016	0.0714039	0.562217
QTL85	FD_PIP25	PIP2;5	Mature zone	Initial	distant	2	1.67766e+08	1.68879e+08	chr2:167765802..168878680	10	S2_163561766;S2_163561786;AX-90773461;AX-90773455;S2_163563660;AX-90618418;S2_163564007;AX-91422522;SYN8406;S2_163678380	S2_163561766	S2_163678380	S2_163561766	chr2:168256938	168256938	5.64585	0.142857	0.0762507	0.563831
QTL86	FD_PIP25	PIP2;5	Mature zone	Initial	distant	2	1.88119e+08	1.88141e+08	chr2:188119299..188141144	1	AX-90578338	AX-90578338	AX-90578338	AX-90578338	chr2:188130229	188130229	5.02854	0.146825	0.0646731	0.531419
QTL87	FD_PIP25	PIP2;5	Mature zone	Initial	distant	2	1.90599e+08	1.90619e+08	chr2:190598896..190619435	1	AX-91544179	AX-91544179	AX-91544179	AX-91544179	chr2:190609160	190609160	5.13115	0.257937	0.068189	0.557041
QTL88	FD_PIP25	PIP2;5	Mature zone	Initial	distant	2	1.90826e+08	1.90846e+08	chr2:190825654..190846153	1	AX-91544204	AX-91544204	AX-91544204	AX-91544204	chr2:190835888	190835888	5.13826	0.174603	0.068257	0.565748
QTL89	FD_PIP25	PIP2;5	Mature zone	Initial	distant	2	1.9096e+08	1.90984e+08	chr2:190960126..190983538	2	S2_185378318;AX-90648751	S2_185378318	AX-90648751	S2_185378318	chr2:190970349	190970349	6.77422	0.210317	0.0938687	0.615872
QTL9	FD_PIP25	PIP2;5	Mature zone	Initial	distant	2	2.42199e+07	2.42623e+07	chr2:24219904..24262311	1	S2_22944675	S2_22944675	S2_22944675	S2_22944675	chr2:24241106	24241106	6.93822	0.224206	0.0972228	0.626911
QTL90	FD_PIP25	PIP2;5	Mature zone	Initial	distant	2	1.91104e+08	1.91125e+08	chr2:191104146..191124613	1	AX-91544258	AX-91544258	AX-91544258	AX-91544258	chr2:191114365	191114365	5.20449	0.0912698	0.0692669	0.542956
QTL91	FD_PIP25	PIP2;5	Mature zone	Initial	distant	2	1.91153e+08	1.91173e+08	chr2:191152567..191173031	1	AX-91402110	AX-91402110	AX-91402110	AX-91402110	chr2:191162787	191162787	5.21029	0.123016	0.0689161	0.569166
QTL92	FD_PIP25	PIP2;5	Mature zone	Initial	distant	2	1.91782e+08	1.91807e+08	chr2:191782138..191806801	6	AX-91397230;AX-91544402;S2_186199688;AX-91544425;AX-91544413;AX-90779571	AX-91397230	AX-90779571	S2_186199688	chr2:191795277	191795277	7.71957	0.121032	0.110113	0.713516
QTL93	FD_PIP25	PIP2;5	Mature zone	Initial	distant	2	1.9184e+08	1.91873e+08	chr2:191840028..191873073	3	AX-90779585;S2_186265752;AX-91544421	AX-90779585	AX-91544421	AX-91544421	chr2:191862835	191862835	8.87085	0.115079	0.128071	0.793708
QTL94	FD_PIP25	PIP2;5	Mature zone	Initial	distant	2	1.91887e+08	1.91907e+08	chr2:191886963..191907472	1	AX-91544435	AX-91544435	AX-91544435	AX-91544435	chr2:191897231	191897231	9.13054	0.115079	0.132308	0.797281
QTL95	FD_PIP25	PIP2;5	Mature zone	Initial	distant	2	1.92023e+08	1.92044e+08	chr2:192023452..192043988	1	AX-90779644	AX-90779644	AX-90779644	AX-90779644	chr2:192033732	192033732	8.362	0.105159	0.120311	0.747644
QTL96	FD_PIP25	PIP2;5	Mature zone	Initial	distant	2	1.92104e+08	1.92127e+08	chr2:192103839..192127405	5	S2_186528674;S2_186531646;S2_186531672;S2_186531684;S2_186531685	S2_186528674	S2_186531685	S2_186531672	chr2:192117125	192117125	8.88555	0.109127	0.128133	0.761654
QTL97	FD_PIP25	PIP2;5	Mature zone	Initial	distant	2	1.92702e+08	1.92723e+08	chr2:192701846..192722583	1	S2_187075375	S2_187075375	S2_187075375	S2_187075375	chr2:192712206	192712206	5.09479	0.19246	0.0652818	0.573136
QTL98	FD_PIP25	PIP2;5	Mature zone	Initial	distant	2	1.93081e+08	1.93111e+08	chr2:193081329..193111088	10	S2_187441889;S2_187443544;S2_187445012;S2_187445013;S2_187445015;S2_187445016;S2_187445020;S2_187445021;S2_187445022;S2_187450733	S2_187441889	S2_187450733	S2_187443544	chr2:193093421	193093421	6.37721	0.105159	0.0886412	0.661457
QTL99	FD_PIP25	PIP2;5	Mature zone	Initial	distant	2	1.93799e+08	1.9382e+08	chr2:193798934..193820330	1	AX-90780047	AX-90780047	AX-90780047	AX-90780047	chr2:193809634	193809634	6.44919	0.121032	0.0897149	0.668994
QTL30	FD_PIP25	PIP2;5	Mature zone	Initial	local	2	2.91377e+07	2.95072e+07	chr2:29137698..29507155	128	AX-91514435;S2_27762936;S2_27762937;S2_27762938;S2_27762941;S2_27762943;S2_27762946;AX-90737922;AX-90737909;AX-90737913;AX-90737953;S2_27807977;AX-90737928;AX-90737932;AX-90737951;AX-91439555;SYN635;S2_27810332;AX-90737957;S2_27818370;S2_27818644;AX-91393869;S2_27828745;S2_27828749;AX-90737943;AX-90737946;AX-91450741;AX-90646910;AX-91450742;AX-90646909;AX-90641708;AX-91389970;AX-90641696;AX-91403…	AX-91514435	S2_28051408	AX-91209412	chr2:29280131	29280131	40.1054	0.323413	0.503091	1.43974
QTL2	FD_PIP25_ez	PIP2;5	Elongation zone	Initial	distant	4	2.42942e+08	2.42959e+08	chr4:242941890..242959355	1	AX-90576306	AX-90576306	AX-90576306	AX-90576306	chr4:242950765	242950765	5.1542	0.327381	0.0623506	0.237803
QTL3	FD_PIP25_ez	PIP2;5	Elongation zone	Initial	distant	7	1.62193e+08	1.62224e+08	chr7:162193121..162223863	1	S7_156787747	S7_156787747	S7_156787747	S7_156787747	chr7:162208460	162208460	5.21892	0.472222	0.063258	0.240976
QTL4	FD_PIP25_ez	PIP2;5	Elongation zone	Initial	distant	7	1.73953e+08	1.7396e+08	chr7:173953252..173960265	2	AX-90630750;S7_168405232	AX-90630750	S7_168405232	S7_168405232	chr7:173957044	173957044	5.81734	0.188492	0.0720021	0.262219

## Sheet: Supplementary Table S3
Supplementary Table S3: eQTLs detected with all models.
List of the eQTLs obtained with the different models used in this study. The model name is given in the case column. The Distant/Local column indicates whether the eQTL contains the gene for which it was detected. Maker positions correspond to the physical position in the B73 RefGen_V4 genome. LogPval means -log10(p-value) for the lead SNP.
QTL	GWAS	Trait	Zone	Model	loc	Chromosome	Start physical interval peak	End physical interval peak	Range	NbLocus	ListLocus	Locus 1	Locus2	Lead SNP	Position Peak	Pos.pic	LogPval peak	MAF peak	R2LR peak	Effect peak
QTL1	FD_PIP13	PIP1;3	Mature zone	Initial	distant	1	2.81558e+08	2.81677e+08	chr1:281558284..281677297	1	AX-91422488	AX-91422488	AX-91422488	AX-91422488	chr1:281617884	281617884	5.68817	0.128968	0.0731463	-0.33157
QTL3	FD_PIP11_ez_ubi	PIP1;1	Elongation zone	ubi-adj	distant	2	1.94118e+07	1.94364e+07	chr2:19411756..19436369	1	S2_18213766	S2_18213766	S2_18213766	S2_18213766	chr2:19424042	19424042	5.55779	0.214286	0.105043	0.0940457
QTL2	FD_PIP11_ez_ubi	PIP1;1	Elongation zone	ubi-adj	local	2	1.93158e+07	1.93532e+07	chr2:19315776..19353213	5	S2_18118874;AX-90735144;AX-90735145;S2_18131850;PZE-102037650	S2_18118874	PZE-102037650	AX-90735145	chr2:19340946	19340946	6.66453	0.337302	0.12244	0.10377
QTL1	FD_PIP11_ez_ubi	PIP1;1	Elongation zone	ubi-adj	distant	1	2.07887e+08	2.08089e+08	chr1:207887255..208089052	7	S1_205091864;AX-90621235;S1_205192787;S1_205193914;S1_205194010;S1_205194011;AX-91447076	S1_205091864	AX-91447076	S1_205193914	chr1:208018670	208018670	5.77762	0.222222	0.10808	-0.0967256
QTL1	FD_PIP11_ubi	PIP1;1	Mature zone	ubi-adj	local	2	1.93299e+07	1.93543e+07	chr2:19329871..19354321	1	S2_18132982	S2_18132982	S2_18132982	S2_18132982	chr2:19342082	19342082	5.02297	0.392857	0.103814	0.231557
QTL2	FD_PIP11_ubi	PIP1;1	Mature zone	ubi-adj	distant	2	4.02307e+07	4.03121e+07	chr2:40230669..40312068	1	S2_38705401	S2_38705401	S2_38705401	S2_38705401	chr2:40271353	40271353	5.50953	0.0912698	0.110479	0.240798
QTL3	FD_PIP11_ubi	PIP1;1	Mature zone	ubi-adj	distant	3	2.297e+08	2.29732e+08	chr3:229699682..229732251	1	AX-91431538	AX-91431538	AX-91431538	AX-91431538	chr3:229715963	229715963	5.65575	0.331349	0.112775	0.253135
QTL4	FD_PIP11_ubi	PIP1;1	Mature zone	ubi-adj	distant	4	1.65577e+08	1.6561e+08	chr4:165577378..165609811	2	AX-90898340;AX-90898325	AX-90898340	AX-90898325	AX-90898325	chr4:165594002	165594002	5.28572	0.178571	0.106416	0.248147
QTL5	FD_PIP11_ubi	PIP1;1	Mature zone	ubi-adj	distant	4	1.65688e+08	1.65722e+08	chr4:165687893..165722189	2	AX-91627371;AX-91627368	AX-91627371	AX-91627368	AX-91627368	chr4:165706428	165706428	5.35124	0.184524	0.107227	0.250076
QTL2	FD_PIP13	PIP1;3	Mature zone	Initial	distant	3	1.75062e+08	1.75096e+08	chr3:175062211..175096442	1	S3_172662189	S3_172662189	S3_172662189	S3_172662189	chr3:175079311	175079311	5.03606	0.327381	0.0614187	-0.269358
QTL13	FD_PIP13	PIP1;3	Mature zone	Initial	distant	4	1.11544e+08	1.13161e+08	chr4:111544350..113161060	1	AX-91617151	AX-91617151	AX-91617151	AX-91617151	chr4:112352705	112352705	8.4773	0.0992063	0.116606	-0.376104
QTL14	FD_PIP13	PIP1;3	Mature zone	Initial	distant	4	1.14404e+08	1.16021e+08	chr4:114404352..116021062	1	AX-91617708	AX-91617708	AX-91617708	AX-91617708	chr4:115212707	115212707	5.60761	0.154762	0.0712384	-0.302727
QTL31	FD_PIP13	PIP1;3	Mature zone	Initial	distant	4	1.56689e+08	1.56745e+08	chr4:156688854..156745419	1	AX-90895776	AX-90895776	AX-90895776	AX-90895776	chr4:156717175	156717175	6.61219	0.263889	0.0871625	-0.315832
QTL37	FD_PIP13	PIP1;3	Mature zone	Initial	distant	4	1.57464e+08	1.57517e+08	chr4:157464283..157517121	1	AX-90896025	AX-90896025	AX-90896025	AX-90896025	chr4:157490732	157490732	9.84311	0.154762	0.134896	-0.389585
QTL38	FD_PIP13	PIP1;3	Mature zone	Initial	distant	4	1.57519e+08	1.57571e+08	chr4:157518700..157571258	1	S4_153982991	S4_153982991	S4_153982991	S4_153982991	chr4:157545012	157545012	7.06358	0.125	0.0946577	-0.363975
QTL51	FD_PIP13	PIP1;3	Mature zone	Initial	distant	4	1.59405e+08	1.5945e+08	chr4:159404578..159449520	1	S4_155909407	S4_155909407	S4_155909407	S4_155909407	chr4:159427057	159427057	8.2599	0.119048	0.104217	-0.333481
QTL53	FD_PIP13	PIP1;3	Mature zone	Initial	distant	4	1.59779e+08	1.59823e+08	chr4:159779482..159823186	1	AX-90896680	AX-90896680	AX-90896680	AX-90896680	chr4:159801362	159801362	5.10225	0.0873016	0.0623234	0.265487
QTL59	FD_PIP13	PIP1;3	Mature zone	Initial	distant	4	1.61076e+08	1.61116e+08	chr4:161075715..161115532	1	S4_157615593	S4_157615593	S4_157615593	S4_157615593	chr4:161095644	161095644	5.15162	0.265873	0.0635188	-0.282388
QTL6	FD_PIP13	PIP1;3	Mature zone	Initial	distant	4	5.57167e+07	5.73334e+07	chr4:55716672..57333382	1	AX-90870251	AX-90870251	AX-90870251	AX-90870251	chr4:56525027	56525027	5.62283	0.0892857	0.0703186	-0.31253
QTL60	FD_PIP13	PIP1;3	Mature zone	Initial	distant	4	1.61195e+08	1.61235e+08	chr4:161195421..161234847	1	S4_157768007	S4_157768007	S4_157768007	S4_157768007	chr4:161215143	161215143	6.03501	0.0873016	0.077662	-0.313495
QTL64	FD_PIP13	PIP1;3	Mature zone	Initial	distant	4	1.62038e+08	1.62076e+08	chr4:162038078..162075548	1	AX-91450274	AX-91450274	AX-91450274	AX-91450274	chr4:162056830	162056830	5.08763	0.117063	0.0616733	-0.289715
QTL66	FD_PIP13	PIP1;3	Mature zone	Initial	distant	4	1.6264e+08	1.62675e+08	chr4:162639739..162675118	1	S4_159668307	S4_159668307	S4_159668307	S4_159668307	chr4:162657448	162657448	6.46648	0.150794	0.0851255	-0.326352
QTL68	FD_PIP13	PIP1;3	Mature zone	Initial	distant	4	1.64318e+08	1.64351e+08	chr4:164318293..164351257	1	S4_161307248	S4_161307248	S4_161307248	S4_161307248	chr4:164334779	164334779	6.21017	0.246032	0.0807355	-0.306415
QTL69	FD_PIP13	PIP1;3	Mature zone	Initial	distant	4	1.6438e+08	1.64413e+08	chr4:164379680..164412563	1	AX-91422053	AX-91422053	AX-91422053	AX-91422053	chr4:164396128	164396128	6.49206	0.184524	0.0857148	-0.33201
QTL7	FD_PIP13	PIP1;3	Mature zone	Initial	distant	4	6.81658e+07	6.97825e+07	chr4:68165775..69782485	1	AX-91609285	AX-91609285	AX-91609285	AX-91609285	chr4:68974130	68974130	6.96247	0.0853175	0.0925761	-0.343578
QTL70	FD_PIP13	PIP1;3	Mature zone	Initial	distant	4	1.64423e+08	1.64455e+08	chr4:164422606..164455443	1	AX-91627183	AX-91627183	AX-91627183	AX-91627183	chr4:164439032	164439032	5.9269	0.289683	0.076617	-0.323629
QTL71	FD_PIP13	PIP1;3	Mature zone	Initial	distant	4	1.64466e+08	1.64499e+08	chr4:164466437..164499241	1	S4_161440166	S4_161440166	S4_161440166	S4_161440166	chr4:164482848	164482848	7.43226	0.18254	0.100767	-0.356374
QTL75	FD_PIP13	PIP1;3	Mature zone	Initial	distant	4	1.66893e+08	1.66923e+08	chr4:166892501..166923073	1	S4_163963733	S4_163963733	S4_163963733	S4_163963733	chr4:166907795	166907795	5.02284	0.30754	0.0569606	-0.280353
QTL76	FD_PIP13	PIP1;3	Mature zone	Initial	distant	4	1.75247e+08	1.75273e+08	chr4:175246861..175273370	1	AX-91628960	AX-91628960	AX-91628960	AX-91628960	chr4:175260114	175260114	5.40214	0.15873	0.0674747	0.2809
QTL77	FD_PIP13	PIP1;3	Mature zone	Initial	distant	4	1.78006e+08	1.78032e+08	chr4:178006220..178031732	1	AX-91629436	AX-91629436	AX-91629436	AX-91629436	chr4:178018985	178018985	5.35923	0.248016	0.0651632	-0.296177
QTL9	FD_PIP13	PIP1;3	Mature zone	Initial	distant	4	9.56178e+07	9.72345e+07	chr4:95617816..97234526	1	AX-91614730	AX-91614730	AX-91614730	AX-91614730	chr4:96426171	96426171	8.6127	0.0952381	0.118285	-0.381811
QTL1	FD_PIP13_cov	PIP1;3	Mature zone	Cov	distant	4	2.21385e+07	2.21904e+07	chr4:22138497..22190352	1	PZE-104019915	PZE-104019915	PZE-104019915	PZE-104019915	chr4:22164400	22164400	5.52767	0.27381	0.125212	0.23181
QTL11	FD_PIP13_cov	PIP1;3	Mature zone	Cov	distant	4	1.57464e+08	1.57517e+08	chr4:157464283..157517121	1	AX-90896025	AX-90896025	AX-90896025	AX-90896025	chr4:157490732	157490732	6.30115	0.154762	0.137831	-0.262851
QTL79	FD_PIP13	PIP1;3	Mature zone	Initial	distant	7	1.25447e+08	1.25466e+08	chr7:125446705..125465924	1	S7_121544914	S7_121544914	S7_121544914	S7_121544914	chr7:125456357	125456357	5.15357	0.257937	0.063328	0.28976
QTL80	FD_PIP13	PIP1;3	Mature zone	Initial	distant	7	1.50349e+08	1.51442e+08	chr7:150348520..151442098	1	AX-90635630	AX-90635630	AX-90635630	AX-90635630	chr7:150895309	150895309	5.07616	0.253968	0.062006	-0.273205
QTL81	FD_PIP13	PIP1;3	Mature zone	Initial	distant	7	1.7271e+08	1.72717e+08	chr7:172709997..172716840	1	S7_167103828	S7_167103828	S7_167103828	S7_167103828	chr7:172713418	172713418	6.55985	0.0793651	0.0861922	-0.306545
QTL82	FD_PIP13	PIP1;3	Mature zone	Initial	distant	7	1.74844e+08	1.7485e+08	chr7:174843654..174849897	1	S7_169268600	S7_169268600	S7_169268600	S7_169268600	chr7:174846773	174846773	5.06629	0.15873	0.0622333	-0.28705
QTL83	FD_PIP13	PIP1;3	Mature zone	Initial	distant	7	1.75326e+08	1.75333e+08	chr7:175326363..175332516	1	AX-91066637	AX-91066637	AX-91066637	AX-91066637	chr7:175329438	175329438	5.24563	0.0873016	0.0644929	-0.295525
QTL84	FD_PIP13	PIP1;3	Mature zone	Initial	distant	7	1.75717e+08	1.75723e+08	chr7:175716825..175722914	1	AX-91743958	AX-91743958	AX-91743958	AX-91743958	chr7:175719870	175719870	5.24563	0.0873016	0.0644929	-0.295525
QTL85	FD_PIP13	PIP1;3	Mature zone	Initial	distant	7	1.76159e+08	1.76165e+08	chr7:176158638..176164665	1	S7_170542057	S7_170542057	S7_170542057	S7_170542057	chr7:176161656	176161656	5.15518	0.0952381	0.0631977	-0.293701
QTL86	FD_PIP13	PIP1;3	Mature zone	Initial	distant	7	1.76614e+08	1.7662e+08	chr7:176614199..176620169	1	S7_170989715	S7_170989715	S7_170989715	S7_170989715	chr7:176617181	176617181	5.76565	0.134921	0.0716798	-0.315392
QTL87	FD_PIP13	PIP1;3	Mature zone	Initial	distant	7	1.76647e+08	1.76653e+08	chr7:176647467..176653434	1	S7_171013478	S7_171013478	S7_171013478	S7_171013478	chr7:176650447	176650447	5.76986	0.111111	0.0705291	-0.299419
QTL88	FD_PIP13	PIP1;3	Mature zone	Initial	distant	7	1.76663e+08	1.76669e+08	chr7:176663273..176669237	1	AX-91744120	AX-91744120	AX-91744120	AX-91744120	chr7:176666251	176666251	6.16368	0.39881	0.0792426	-0.312501
QTL89	FD_PIP13	PIP1;3	Mature zone	Initial	distant	7	1.76817e+08	1.76823e+08	chr7:176816569..176822515	1	AX-91744134	AX-91744134	AX-91744134	AX-91744134	chr7:176819537	176819537	5.06291	0.146825	0.0562797	-0.281112
QTL90	FD_PIP13	PIP1;3	Mature zone	Initial	distant	7	1.76863e+08	1.76869e+08	chr7:176863331..176869273	1	AX-90605598	AX-90605598	AX-90605598	AX-90605598	chr7:176866297	176866297	5.03169	0.19246	0.0597733	-0.295942
QTL94	FD_PIP13	PIP1;3	Mature zone	Initial	distant	7	1.79102e+08	1.79108e+08	chr7:179101793..179107688	1	S7_171703946	S7_171703946	S7_171703946	S7_171703946	chr7:179104742	179104742	6.38738	0.136905	0.07889	-0.328609
QTL1	FD_PIP13_ez_cov	PIP1;3	Elongation zone	Cov	distant	1	2.05021e+08	2.05163e+08	chr1:205021481..205163009	1	S1_202550275	S1_202550275	S1_202550275	S1_202550275	chr1:205092243	205092243	5.17228	0.240079	0.110063	-0.130635
QTL2	FD_PIP13_ez_cov	PIP1;3	Elongation zone	Cov	distant	1	2.05365e+08	2.05506e+08	chr1:205364568..205506117	1	AX-91206553	AX-91206553	AX-91206553	AX-91206553	chr1:205435341	205435341	5.07279	0.299603	0.108943	-0.123356
QTL2	FD_PIP22_ez_subpop	PIP2;2	Elongation zone	Subpop	distant	1	2.52679e+08	2.52907e+08	chr1:252678932..252907214	1	AX-90715266	AX-90715266	AX-90715266	AX-90715266	chr1:252793002	252793002	5.17678	0.290909	0.0712683	0.242344
QTL1	FD_PIP22_subpop	PIP2;2	Mature zone	Subpop	distant	1	2.96578e+08	2.96642e+08	chr1:296578261..296642415	1	AX-90636028	AX-90636028	AX-90636028	AX-90636028	chr1:296610340	296610340	5.00979	0.393182	0.0712125	0.368995
QTL2	FD_PIP25	PIP2;5	Mature zone	Initial	distant	1	2.57805e+08	2.58023e+08	chr1:257805451..258023243	1	AX-90716556	AX-90716556	AX-90716556	AX-90716556	chr1:257914514	257914514	5.23002	0.128968	0.0673849	-0.55936
QTL3	FD_PIP25	PIP2;5	Mature zone	Initial	distant	1	2.85825e+08	2.85915e+08	chr1:285824823..285915152	1	S1_280775403	S1_280775403	S1_280775403	S1_280775403	chr1:285870071	285870071	5.85966	0.367063	0.0794854	0.596445
QTL161	FD_PIP22_ez_subpop	PIP2;2	Elongation zone	Subpop	distant	10	7.0172e+07	7.18012e+07	chr10:70172001..71801233	1	AX-91820637	AX-91820637	AX-91820637	AX-91820637	chr10:70986617	70986617	7.75285	0.127273	0.116757	0.292102
QTL79	FD_PIP22_subpop	PIP2;2	Mature zone	Subpop	distant	10	2.024e+06	2.03227e+06	chr10:2024000..2032272	1	S10_2446538	S10_2446538	S10_2446538	S10_2446538	chr10:2028176	2028176	6.20527	0.0545455	0.0910607	0.397292
QTL80	FD_PIP22_subpop	PIP2;2	Mature zone	Subpop	distant	10	4.15352e+06	4.16258e+06	chr10:4153516..4162582	1	AX-91807958	AX-91807958	AX-91807958	AX-91807958	chr10:4158004	4158004	6.0232	0.0840909	0.089246	0.39955
QTL81	FD_PIP22_subpop	PIP2;2	Mature zone	Subpop	distant	10	1.4025e+08	1.4026e+08	chr10:140249996..140260176	1	AX-90642623	AX-90642623	AX-90642623	AX-90642623	chr10:140255105	140255105	5.3352	0.0681818	0.0769005	0.384268
QTL10	FD_PIP22_ez_subpop	PIP2;2	Elongation zone	Subpop	distant	2	3.35382e+07	3.36173e+07	chr2:33538151..33617252	1	S2_32069345	S2_32069345	S2_32069345	S2_32069345	chr2:33577676	33577676	5.84284	0.0772727	0.0760912	0.245197
QTL107	FD_PIP22_ez_subpop	PIP2;2	Elongation zone	Subpop	distant	2	1.80819e+08	1.80857e+08	chr2:180819331..180856683	1	S2_175628147	S2_175628147	S2_175628147	S2_175628147	chr2:180838039	180838039	23.3209	0.0681818	0.359622	0.474804
QTL108	FD_PIP22_ez_subpop	PIP2;2	Elongation zone	Subpop	distant	2	1.809e+08	1.80937e+08	chr2:180899606..180936641	1	AX-91542370	AX-91542370	AX-91542370	AX-91542370	chr2:180918160	180918160	5.71892	0.284091	0.0801289	0.240533
QTL112	FD_PIP22_ez_subpop	PIP2;2	Elongation zone	Subpop	distant	2	1.81217e+08	1.81253e+08	chr2:181217204..181253038	1	S2_176021329	S2_176021329	S2_176021329	S2_176021329	chr2:181235138	181235138	5.50308	0.218182	0.0774772	-0.241729
QTL116	FD_PIP22_ez_subpop	PIP2;2	Elongation zone	Subpop	distant	2	1.82913e+08	1.82944e+08	chr2:182912796..182943711	1	SYN37793	SYN37793	SYN37793	SYN37793	chr2:182928268	182928268	6.05037	0.213636	0.0874596	-0.250826
QTL119	FD_PIP22_ez_subpop	PIP2;2	Elongation zone	Subpop	distant	2	1.83349e+08	1.83379e+08	chr2:183349361..183379072	1	SYN33466	SYN33466	SYN33466	SYN33466	chr2:183364235	183364235	8.07073	0.409091	0.122706	-0.287123
QTL14	FD_PIP22_ez_subpop	PIP2;2	Elongation zone	Subpop	distant	2	3.57429e+07	3.58229e+07	chr2:35742881..35822897	1	S2_34221688	S2_34221688	S2_34221688	S2_34221688	chr2:35782871	35782871	6.1933	0.0818182	0.0848668	0.238573
QTL15	FD_PIP22_ez_subpop	PIP2;2	Elongation zone	Subpop	distant	2	3.58666e+07	3.59467e+07	chr2:35866615..35946662	1	AX-91515589	AX-91515589	AX-91515589	AX-91515589	chr2:35906624	35906624	6.39814	0.0659091	0.0825373	0.249044
QTL18	FD_PIP22_ez_subpop	PIP2;2	Elongation zone	Subpop	distant	2	3.87712e+07	3.88517e+07	chr2:38771191..38851697	1	AX-90740474	AX-90740474	AX-90740474	AX-90740474	chr2:38811451	38811451	6.41666	0.0727273	0.0855081	0.250352
QTL22	FD_PIP22_ez_subpop	PIP2;2	Elongation zone	Subpop	distant	2	4.03101e+07	4.03915e+07	chr2:40310101..40391546	1	S2_38749411	S2_38749411	S2_38749411	S2_38749411	chr2:40350808	40350808	5.04086	0.0636364	0.0576454	0.224068
QTL26	FD_PIP22_ez_subpop	PIP2;2	Elongation zone	Subpop	distant	2	4.23098e+07	4.23946e+07	chr2:42309779..42394569	1	AX-90741389	AX-90741389	AX-90741389	AX-90741389	chr2:42352160	42352160	6.9265	0.0659091	0.0899542	0.264414
QTL27	FD_PIP22_ez_subpop	PIP2;2	Elongation zone	Subpop	distant	2	4.24392e+07	4.25245e+07	chr2:42439237..42524472	1	AX-91516727	AX-91516727	AX-91516727	AX-91516727	chr2:42481840	42481840	7.3726	0.0613636	0.0933345	0.275821
QTL3	FD_PIP22_ez_subpop	PIP2;2	Elongation zone	Subpop	distant	2	3.14581e+07	3.15356e+07	chr2:31458101..31535635	1	AX-90738593	AX-90738593	AX-90738593	AX-90738593	chr2:31496822	31496822	5.97321	0.0636364	0.0756516	0.24174
QTL31	FD_PIP22_ez_subpop	PIP2;2	Elongation zone	Subpop	distant	2	4.40324e+07	4.41221e+07	chr2:44032398..44122059	1	S2_42234376	S2_42234376	S2_42234376	S2_42234376	chr2:44077184	44077184	6.90989	0.0545455	0.10227	0.266275
QTL47	FD_PIP22_ez_subpop	PIP2;2	Elongation zone	Subpop	distant	2	1.29347e+08	1.30329e+08	chr2:129346745..130329017	1	AX-90763546	AX-90763546	AX-90763546	AX-90763546	chr2:129837881	129837881	5.59992	0.0909091	0.0791777	0.241084
QTL58	FD_PIP22_ez_subpop	PIP2;2	Elongation zone	Subpop	distant	2	1.53866e+08	1.53973e+08	chr2:153866144..153972731	1	S2_149335223	S2_149335223	S2_149335223	S2_149335223	chr2:153919359	153919359	5.1798	0.470455	0.0711588	-0.228555
QTL76	FD_PIP22_ez_subpop	PIP2;2	Elongation zone	Subpop	distant	2	1.7602e+08	1.76083e+08	chr2:176020041..176083487	1	AX-91541607	AX-91541607	AX-91541607	AX-91541607	chr2:176051810	176051810	8.93318	0.268182	0.139017	-0.294066
QTL77	FD_PIP22_ez_subpop	PIP2;2	Elongation zone	Subpop	distant	2	1.76122e+08	1.76184e+08	chr2:176121509..176184373	1	AX-90775443	AX-90775443	AX-90775443	AX-90775443	chr2:176152981	176152981	10.0113	0.268182	0.157827	-0.312541
QTL8	FD_PIP22_ez_subpop	PIP2;2	Elongation zone	Subpop	distant	2	3.32861e+07	3.33651e+07	chr2:33286125..33365086	1	S2_31822442	S2_31822442	S2_31822442	S2_31822442	chr2:33325593	33325593	7.44662	0.0545455	0.102125	0.276242
QTL87	FD_PIP22_ez_subpop	PIP2;2	Elongation zone	Subpop	distant	2	1.77786e+08	1.77837e+08	chr2:177786469..177837322	1	S2_172981022	S2_172981022	S2_172981022	S2_172981022	chr2:177811950	177811950	24.0462	0.0727273	0.367671	0.49291
QTL88	FD_PIP22_ez_subpop	PIP2;2	Elongation zone	Subpop	distant	2	1.77865e+08	1.77915e+08	chr2:177865054..177915371	1	AX-91541866	AX-91541866	AX-91541866	AX-91541866	chr2:177890256	177890256	16.5306	0.1	0.264163	0.421835
QTL12	FD_PIP22_subpop	PIP2;2	Mature zone	Subpop	distant	2	6.8505e+07	6.94872e+07	chr2:68504958..69487230	1	S2_67150735	S2_67150735	S2_67150735	S2_67150735	chr2:68996094	68996094	6.51937	0.0522727	0.0993562	0.417383
QTL18	FD_PIP22_subpop	PIP2;2	Mature zone	Subpop	distant	2	1.08836e+08	1.09818e+08	chr2:108835944..109818216	1	S2_106286549	S2_106286549	S2_106286549	S2_106286549	chr2:109327080	109327080	5.0092	0.131818	0.0707748	0.363598
QTL19	FD_PIP22_subpop	PIP2;2	Mature zone	Subpop	distant	2	1.1173e+08	1.12712e+08	chr2:111729689..112711961	1	PZE-102095238	PZE-102095238	PZE-102095238	PZE-102095238	chr2:112220825	112220825	5.20825	0.3	0.0712084	-0.365263
QTL20	FD_PIP22_subpop	PIP2;2	Mature zone	Subpop	distant	2	1.16619e+08	1.17601e+08	chr2:116619176..117601448	1	S2_113800104	S2_113800104	S2_113800104	S2_113800104	chr2:117110312	117110312	5.54557	0.0818182	0.0822086	0.393673
QTL27	FD_PIP22_subpop	PIP2;2	Mature zone	Subpop	distant	2	1.49326e+08	1.49434e+08	chr2:149326201..149433944	1	AX-91536713	AX-91536713	AX-91536713	AX-91536713	chr2:149380056	149380056	8.97293	0.129545	0.143438	0.499646
QTL31	FD_PIP22_subpop	PIP2;2	Mature zone	Subpop	distant	2	1.53732e+08	1.53838e+08	chr2:153731953..153838010	1	AX-91418751	AX-91418751	AX-91418751	AX-91418751	chr2:153784915	153784915	6.86172	0.0931818	0.105878	0.4342
QTL32	FD_PIP22_subpop	PIP2;2	Mature zone	Subpop	distant	2	1.53866e+08	1.53973e+08	chr2:153866144..153972731	1	S2_149335223	S2_149335223	S2_149335223	S2_149335223	chr2:153919359	153919359	8.76358	0.470455	0.135842	-0.477453
QTL36	FD_PIP22_subpop	PIP2;2	Mature zone	Subpop	distant	2	1.64235e+08	1.65218e+08	chr2:164235277..165217549	1	AX-91539607	AX-91539607	AX-91539607	AX-91539607	chr2:164726413	164726413	5.34556	0.0704545	0.0781494	0.374324
QTL4	FD_PIP22_subpop	PIP2;2	Mature zone	Subpop	distant	2	4.61869e+07	4.62857e+07	chr2:46186855..46285684	1	AX-91517360	AX-91517360	AX-91517360	AX-91517360	chr2:46236194	46236194	5.163	0.0772727	0.0745679	0.368049
QTL40	FD_PIP22_subpop	PIP2;2	Mature zone	Subpop	distant	2	1.73109e+08	1.73209e+08	chr2:173109023..173208608	1	AX-91541055	AX-91541055	AX-91541055	AX-91541055	chr2:173159009	173159009	5.44785	0.338636	0.075671	-0.374205
QTL7	FD_PIP13_ez_cov	PIP1;3	Elongation zone	Cov	local	4	1.5709e+08	1.57228e+08	chr4:157090238..157227669	5	AX-91439361;S4_153535852;AX-90895914;S4_153580939;S4_153627596	AX-91439361	S4_153627596	AX-91439361	chr4:157117582	157117582	7.71346	0.380952	0.149123	-0.173082
QTL47	FD_PIP22_subpop	PIP2;2	Mature zone	Subpop	distant	2	1.74536e+08	1.74616e+08	chr2:174536160..174615862	1	S2_169740981	S2_169740981	S2_169740981	S2_169740981	chr2:174576140	174576140	5.91405	0.388636	0.0843214	-0.391212
QTL50	FD_PIP22_subpop	PIP2;2	Mature zone	Subpop	distant	2	1.76539e+08	1.76599e+08	chr2:176539234..176598960	1	AX-90775562	AX-90775562	AX-90775562	AX-90775562	chr2:176569171	176569171	6.78791	0.0772727	0.104917	0.429639
QTL52	FD_PIP22_subpop	PIP2;2	Mature zone	Subpop	distant	2	1.7693e+08	1.76986e+08	chr2:176929650..176986252	1	AX-90775668	AX-90775668	AX-90775668	AX-90775668	chr2:176958005	176958005	7.13771	0.175	0.110537	0.436319
QTL54	FD_PIP22_subpop	PIP2;2	Mature zone	Subpop	distant	2	1.77193e+08	1.77248e+08	chr2:177193271..177248020	1	AX-90775743	AX-90775743	AX-90775743	AX-90775743	chr2:177220673	177220673	7.93563	0.177273	0.124802	0.460523
QTL56	FD_PIP22_subpop	PIP2;2	Mature zone	Subpop	distant	2	1.77786e+08	1.77837e+08	chr2:177786469..177837322	1	S2_172981022	S2_172981022	S2_172981022	S2_172981022	chr2:177811950	177811950	7.55233	0.0727273	0.118544	0.451037
QTL57	FD_PIP22_subpop	PIP2;2	Mature zone	Subpop	distant	2	1.77865e+08	1.77915e+08	chr2:177865054..177915371	1	AX-91541866	AX-91541866	AX-91541866	AX-91541866	chr2:177890256	177890256	6.68726	0.1	0.102348	0.420121
QTL58	FD_PIP22_subpop	PIP2;2	Mature zone	Subpop	distant	2	1.78747e+08	1.78792e+08	chr2:178747206..178792388	1	AX-91542008	AX-91542008	AX-91542008	AX-91542008	chr2:178769844	178769844	5.86144	0.113636	0.087822	0.395306
QTL62	FD_PIP22_subpop	PIP2;2	Mature zone	Subpop	distant	2	1.79566e+08	1.79608e+08	chr2:179566339..179607516	1	AX-90776387	AX-90776387	AX-90776387	AX-90776387	chr2:179586960	179586960	8.88127	0.0704545	0.142195	0.49056
QTL67	FD_PIP22_subpop	PIP2;2	Mature zone	Subpop	distant	2	1.80631e+08	1.80668e+08	chr2:180630577..180668281	1	S2_175541041	S2_175541041	S2_175541041	S2_175541041	chr2:180649454	180649454	5.04083	0.0772727	0.0727341	0.364128
QTL68	FD_PIP22_subpop	PIP2;2	Mature zone	Subpop	distant	2	1.80778e+08	1.80816e+08	chr2:180778411..180815953	1	S2_175580970	S2_175580970	S2_175580970	S2_175580970	chr2:180797210	180797210	7.8295	0.0590909	0.123464	0.459285
QTL69	FD_PIP22_subpop	PIP2;2	Mature zone	Subpop	distant	2	1.80819e+08	1.80857e+08	chr2:180819331..180856683	1	S2_175628147	S2_175628147	S2_175628147	S2_175628147	chr2:180838039	180838039	6.95319	0.0681818	0.107473	0.429843
QTL7	FD_PIP22_subpop	PIP2;2	Mature zone	Subpop	distant	2	5.23511e+07	5.33333e+07	chr2:52351067..53333339	1	PZE-102071691	PZE-102071691	PZE-102071691	PZE-102071691	chr2:52842203	52842203	5.21928	0.0522727	0.0753166	0.369735
QTL100	FD_PIP25	PIP2;5	Mature zone	Initial	distant	2	1.94044e+08	1.94066e+08	chr2:194044147..194065762	1	AX-90780164	AX-90780164	AX-90780164	AX-90780164	chr2:194054960	194054960	6.34221	0.194444	0.0877094	0.613782
QTL101	FD_PIP25	PIP2;5	Mature zone	Initial	distant	2	1.94446e+08	1.94468e+08	chr2:194446410..194468417	1	PZE-102141193	PZE-102141193	PZE-102141193	PZE-102141193	chr2:194457427	194457427	5.42836	0.482143	0.0727722	0.580581
QTL102	FD_PIP25	PIP2;5	Mature zone	Initial	distant	2	1.9817e+08	1.98199e+08	chr2:198169626..198198872	1	S2_192439131	S2_192439131	S2_192439131	S2_192439131	chr2:198184258	198184258	5.0316	0.347222	0.0637675	0.54315
QTL104	FD_PIP25	PIP2;5	Mature zone	Initial	distant	2	2.00402e+08	2.00439e+08	chr2:200401647..200439068	1	S2_194502699	S2_194502699	S2_194502699	S2_194502699	chr2:200420370	200420370	5.19207	0.176587	0.0688667	0.543589
QTL106	FD_PIP25	PIP2;5	Mature zone	Initial	distant	2	2.00957e+08	2.00989e+08	chr2:200956907..200988745	1	AX-90789294	AX-90789294	AX-90789294	AX-90789294	chr2:200972830	200972830	5.32301	0.291667	0.0704845	0.519239
QTL108	FD_PIP25	PIP2;5	Mature zone	Initial	distant	2	2.02717e+08	2.02767e+08	chr2:202717258..202766784	1	AX-91546248	AX-91546248	AX-91546248	AX-91546248	chr2:202741990	202741990	5.40511	0.236111	0.0728618	0.59021
QTL109	FD_PIP25	PIP2;5	Mature zone	Initial	distant	2	2.05618e+08	2.05699e+08	chr2:205617710..205699031	1	AX-91212375	AX-91212375	AX-91212375	AX-91212375	chr2:205658167	205658167	5.26195	0.0892857	0.0699802	0.580082
QTL110	FD_PIP25	PIP2;5	Mature zone	Initial	distant	2	2.10016e+08	2.10998e+08	chr2:210015692..210997964	1	S2_203945493	S2_203945493	S2_203945493	S2_203945493	chr2:210506828	210506828	5.18394	0.428571	0.0675197	0.561892
QTL112	FD_PIP25	PIP2;5	Mature zone	Initial	distant	2	2.40815e+08	2.40841e+08	chr2:240814509..240841006	1	S2_236614944	S2_236614944	S2_236614944	S2_236614944	chr2:240827767	240827767	5.10899	0.0734127	0.0640937	-0.503543
QTL18	FD_PIP25	PIP2;5	Mature zone	Initial	distant	2	2.62531e+07	2.63105e+07	chr2:26253106..26310478	1	AX-90737094	AX-90737094	AX-90737094	AX-90737094	chr2:26281816	26281816	8.42675	0.295635	0.121052	0.73087
QTL21	FD_PIP25	PIP2;5	Mature zone	Initial	distant	2	2.67052e+07	2.67658e+07	chr2:26705201..26765787	1	AX-91514009	AX-91514009	AX-91514009	AX-91514009	chr2:26735509	26735509	5.35212	0.396825	0.0712507	0.572125
QTL25	FD_PIP25	PIP2;5	Mature zone	Initial	distant	2	2.83187e+07	2.83889e+07	chr2:28318711..28388914	1	S2_26979391	S2_26979391	S2_26979391	S2_26979391	chr2:28353841	28353841	7.19939	0.224206	0.101229	0.682775
QTL26	FD_PIP25	PIP2;5	Mature zone	Initial	distant	2	2.8596e+07	2.86675e+07	chr2:28596038..28667465	1	S2_27260260	S2_27260260	S2_27260260	S2_27260260	chr2:28631761	28631761	5.04683	0.125	0.0651386	0.512102
QTL29	FD_PIP25	PIP2;5	Mature zone	Initial	distant	2	2.89343e+07	2.9007e+07	chr2:28934346..29007013	1	S2_27585868	S2_27585868	S2_27585868	S2_27585868	chr2:28970660	28970660	5.05112	0.0734127	0.0645272	-0.49478
QTL4	FD_PIP25	PIP2;5	Mature zone	Initial	distant	2	2.06978e+07	2.07253e+07	chr2:20697835..20725302	1	S2_19439245	S2_19439245	S2_19439245	S2_19439245	chr2:20711566	20711566	5.73871	0.162698	0.0749814	0.58229
QTL49	FD_PIP25	PIP2;5	Mature zone	Initial	distant	2	3.52734e+07	3.53532e+07	chr2:35273380..35353247	1	S2_33730970	S2_33730970	S2_33730970	S2_33730970	chr2:35313302	35313302	7.00091	0.257937	0.0985673	0.697848
QTL5	FD_PIP25	PIP2;5	Mature zone	Initial	distant	2	2.12556e+07	2.12847e+07	chr2:21255650..21284681	1	PZE-102039927	PZE-102039927	PZE-102039927	PZE-102039927	chr2:21270142	21270142	5.2795	0.361111	0.0707059	0.563456
QTL50	FD_PIP25	PIP2;5	Mature zone	Initial	distant	2	3.59603e+07	3.60404e+07	chr2:35960321..36040391	1	AX-90584425	AX-90584425	AX-90584425	AX-90584425	chr2:36000345	36000345	6.50034	0.240079	0.0901736	0.676723
QTL54	FD_PIP25	PIP2;5	Mature zone	Initial	distant	2	3.6995e+07	3.70752e+07	chr2:36994977..37075249	1	AX-90739936	AX-90739936	AX-90739936	AX-90739936	chr2:37035122	37035122	8.78913	0.126984	0.127424	0.84765
QTL55	FD_PIP25	PIP2;5	Mature zone	Initial	distant	2	3.71181e+07	3.71983e+07	chr2:37118055..37198337	1	AX-90739963	AX-90739963	AX-90739963	AX-90739963	chr2:37158200	37158200	5.12942	0.347222	0.0684455	0.573385
QTL61	FD_PIP25	PIP2;5	Mature zone	Initial	distant	2	3.86283e+07	3.87088e+07	chr2:38628338..38708782	1	S2_37118312	S2_37118312	S2_37118312	S2_37118312	chr2:38668570	38668570	5.76769	0.436508	0.0785719	0.587755
QTL69	FD_PIP25	PIP2;5	Mature zone	Initial	distant	2	4.09786e+07	4.10609e+07	chr2:40978625..41060918	1	S2_39422386	S2_39422386	S2_39422386	S2_39422386	chr2:41019758	41019758	6.13934	0.269841	0.0844855	0.630131
QTL7	FD_PIP25	PIP2;5	Mature zone	Initial	distant	2	2.39837e+07	2.40245e+07	chr2:23983668..24024544	1	AX-90736465	AX-90736465	AX-90736465	AX-90736465	chr2:24004077	24004077	5.97286	0.238095	0.0823091	0.637145
QTL70	FD_PIP25	PIP2;5	Mature zone	Initial	distant	2	4.10998e+07	4.11823e+07	chr2:41099800..41182278	1	AX-90741075	AX-90741075	AX-90741075	AX-90741075	chr2:41141020	41141020	6.98978	0.244048	0.0973349	0.649565
QTL73	FD_PIP25	PIP2;5	Mature zone	Initial	distant	2	4.35395e+07	4.36275e+07	chr2:43539502..43627519	1	S2_41774118	S2_41774118	S2_41774118	S2_41774118	chr2:43583465	43583465	6.78978	0.15873	0.0945613	0.649625
QTL77	FD_PIP25	PIP2;5	Mature zone	Initial	distant	2	5.06814e+07	5.16636e+07	chr2:50681360..51663632	1	AX-90743682	AX-90743682	AX-90743682	AX-90743682	chr2:51172496	51172496	5.06522	0.313492	0.066779	0.535133
QTL8	FD_PIP25	PIP2;5	Mature zone	Initial	distant	2	2.41285e+07	2.41705e+07	chr2:24128521..24170535	1	SYN21116	SYN21116	SYN21116	SYN21116	chr2:24149525	24149525	5.055	0.188492	0.0667659	0.558053
QTL83	FD_PIP25	PIP2;5	Mature zone	Initial	distant	2	1.36957e+08	1.37939e+08	chr2:136956990..137939262	1	AX-90765480	AX-90765480	AX-90765480	AX-90765480	chr2:137448126	137448126	5.11788	0.190476	0.0680769	0.580737
QTL84	FD_PIP25	PIP2;5	Mature zone	Initial	distant	2	1.6003e+08	1.61012e+08	chr2:160030067..161012339	1	AX-91538781	AX-91538781	AX-91538781	AX-91538781	chr2:160521203	160521203	5.32639	0.0873016	0.0714039	0.562217
QTL86	FD_PIP25	PIP2;5	Mature zone	Initial	distant	2	1.88119e+08	1.88141e+08	chr2:188119299..188141144	1	AX-90578338	AX-90578338	AX-90578338	AX-90578338	chr2:188130229	188130229	5.02854	0.146825	0.0646731	0.531419
QTL87	FD_PIP25	PIP2;5	Mature zone	Initial	distant	2	1.90599e+08	1.90619e+08	chr2:190598896..190619435	1	AX-91544179	AX-91544179	AX-91544179	AX-91544179	chr2:190609160	190609160	5.13115	0.257937	0.068189	0.557041
QTL88	FD_PIP25	PIP2;5	Mature zone	Initial	distant	2	1.90826e+08	1.90846e+08	chr2:190825654..190846153	1	AX-91544204	AX-91544204	AX-91544204	AX-91544204	chr2:190835888	190835888	5.13826	0.174603	0.068257	0.565748
QTL9	FD_PIP25	PIP2;5	Mature zone	Initial	distant	2	2.42199e+07	2.42623e+07	chr2:24219904..24262311	1	S2_22944675	S2_22944675	S2_22944675	S2_22944675	chr2:24241106	24241106	6.93822	0.224206	0.0972228	0.626911
QTL90	FD_PIP25	PIP2;5	Mature zone	Initial	distant	2	1.91104e+08	1.91125e+08	chr2:191104146..191124613	1	AX-91544258	AX-91544258	AX-91544258	AX-91544258	chr2:191114365	191114365	5.20449	0.0912698	0.0692669	0.542956
QTL91	FD_PIP25	PIP2;5	Mature zone	Initial	distant	2	1.91153e+08	1.91173e+08	chr2:191152567..191173031	1	AX-91402110	AX-91402110	AX-91402110	AX-91402110	chr2:191162787	191162787	5.21029	0.123016	0.0689161	0.569166
QTL94	FD_PIP25	PIP2;5	Mature zone	Initial	distant	2	1.91887e+08	1.91907e+08	chr2:191886963..191907472	1	AX-91544435	AX-91544435	AX-91544435	AX-91544435	chr2:191897231	191897231	9.13054	0.115079	0.132308	0.797281
QTL95	FD_PIP25	PIP2;5	Mature zone	Initial	distant	2	1.92023e+08	1.92044e+08	chr2:192023452..192043988	1	AX-90779644	AX-90779644	AX-90779644	AX-90779644	chr2:192033732	192033732	8.362	0.105159	0.120311	0.747644
QTL97	FD_PIP25	PIP2;5	Mature zone	Initial	distant	2	1.92702e+08	1.92723e+08	chr2:192701846..192722583	1	S2_187075375	S2_187075375	S2_187075375	S2_187075375	chr2:192712206	192712206	5.09479	0.19246	0.0652818	0.573136
QTL99	FD_PIP25	PIP2;5	Mature zone	Initial	distant	2	1.93799e+08	1.9382e+08	chr2:193798934..193820330	1	AX-90780047	AX-90780047	AX-90780047	AX-90780047	chr2:193809634	193809634	6.44919	0.121032	0.0897149	0.668994
QTL3	FD_PIP25_cov	PIP2;5	Mature zone	Cov	distant	2	1.96572e+08	1.96597e+08	chr2:196571517..196596727	1	S2_190855919	S2_190855919	S2_190855919	S2_190855919	chr2:196584115	196584115	5.58378	0.204365	0.126584	0.42645
QTL4	FD_PIP13_ez	PIP1;3	Elongation zone	Initial	distant	3	1.9009e+07	1.91279e+07	chr3:19008987..19127871	1	S3_19655241	S3_19655241	S3_19655241	S3_19655241	chr3:19068043	19068043	5.43323	0.0813492	0.057041	0.14595
QTL20	FD_PIP13_cov	PIP1;3	Mature zone	Cov	distant	4	1.58786e+08	1.58833e+08	chr4:158785654..158832804	1	S4_155295318	S4_155295318	S4_155295318	S4_155295318	chr4:158809262	158809262	10.0396	0.492063	0.193518	-0.325725
QTL24	FD_PIP13_cov	PIP1;3	Mature zone	Cov	distant	4	1.59779e+08	1.59823e+08	chr4:159779482..159823186	1	AX-90896680	AX-90896680	AX-90896680	AX-90896680	chr4:159801362	159801362	5.28771	0.0873016	0.122466	0.212805
QTL26	FD_PIP13_cov	PIP1;3	Mature zone	Cov	distant	4	1.60483e+08	1.60524e+08	chr4:160482863..160524370	1	SYN9091	SYN9091	SYN9091	SYN9091	chr4:160503624	160503624	5.38251	0.369048	0.123315	0.243024
QTL3	FD_PIP13_cov	PIP1;3	Mature zone	Cov	distant	4	1.54765e+08	1.54832e+08	chr4:154765219..154832248	1	AX-91406074	AX-91406074	AX-91406074	AX-91406074	chr4:154798783	154798783	5.03971	0.0833333	0.118737	-0.241821
QTL4	FD_PIP13_cov	PIP1;3	Mature zone	Cov	distant	4	1.55692e+08	1.55754e+08	chr4:155692294..155754078	1	S4_152162348	S4_152162348	S4_152162348	S4_152162348	chr4:155723243	155723243	5.73996	0.210317	0.129485	-0.252516
QTL11	FD_PIP13_ez	PIP1;3	Elongation zone	Initial	distant	4	2.12529e+07	2.12993e+07	chr4:21252862..21299302	1	AX-90861062	AX-90861062	AX-90861062	AX-90861062	chr4:21276056	21276056	5.11845	0.279762	0.0581959	-0.15346
QTL12	FD_PIP13_ez	PIP1;3	Elongation zone	Initial	distant	4	2.13243e+07	2.1371e+07	chr4:21324279..21370992	1	S4_20100906	S4_20100906	S4_20100906	S4_20100906	chr4:21347604	21347604	6.5123	0.240079	0.0803816	-0.172842
QTL14	FD_PIP13_ez	PIP1;3	Elongation zone	Initial	distant	4	3.60255e+07	3.76422e+07	chr4:36025450..37642160	1	AX-90865046	AX-90865046	AX-90865046	AX-90865046	chr4:36833805	36833805	5.35565	0.297619	0.0616833	0.149037
QTL19	FD_PIP13_ez	PIP1;3	Elongation zone	Initial	distant	4	1.40534e+08	1.42151e+08	chr4:140534282..142150992	1	AX-90574193	AX-90574193	AX-90574193	AX-90574193	chr4:141342637	141342637	5.01128	0.311508	0.0554733	0.149362
QTL23	FD_PIP13_ez	PIP1;3	Elongation zone	Initial	distant	4	1.53823e+08	1.53896e+08	chr4:153822751..153895583	1	AX-91219909	AX-91219909	AX-91219909	AX-91219909	chr4:153859219	153859219	6.77701	0.285714	0.0840029	-0.184603
QTL28	FD_PIP13_ez	PIP1;3	Elongation zone	Initial	distant	4	1.55138e+08	1.55203e+08	chr4:155137853..155202582	1	S4_151656449	S4_151656449	S4_151656449	S4_151656449	chr4:155170259	155170259	6.84347	0.261905	0.0861255	-0.176431
QTL29	FD_PIP13_ez	PIP1;3	Elongation zone	Initial	distant	4	1.55932e+08	1.55992e+08	chr4:155932064..155992477	1	S4_152408610	S4_152408610	S4_152408610	S4_152408610	chr4:155962314	155962314	5.55192	0.309524	0.0653142	-0.156323
QTL47	FD_PIP13_ez	PIP1;3	Elongation zone	Initial	distant	4	1.58784e+08	1.58831e+08	chr4:158784335..158831490	1	AX-90591461	AX-90591461	AX-90591461	AX-90591461	chr4:158807945	158807945	8.35154	0.31746	0.102208	-0.201677
QTL49	FD_PIP13_ez	PIP1;3	Elongation zone	Initial	distant	4	1.59405e+08	1.5945e+08	chr4:159404578..159449520	1	S4_155909407	S4_155909407	S4_155909407	S4_155909407	chr4:159427057	159427057	5.44088	0.119048	0.06038	-0.144943
QTL52	FD_PIP13_ez	PIP1;3	Elongation zone	Initial	distant	4	1.60226e+08	1.60268e+08	chr4:160225721..160268056	1	S4_156718547	S4_156718547	S4_156718547	S4_156718547	chr4:160246898	160246898	5.77545	0.376984	0.0688389	-0.156666
QTL53	FD_PIP13_ez	PIP1;3	Elongation zone	Initial	distant	4	1.60298e+08	1.6034e+08	chr4:160298347..160340406	1	S4_156810387	S4_156810387	S4_156810387	S4_156810387	chr4:160319383	160319383	5.69683	0.34127	0.0656686	-0.155815
QTL56	FD_PIP13_ez	PIP1;3	Elongation zone	Initial	distant	4	1.61194e+08	1.61233e+08	chr4:161193864..161233294	1	AX-90897088	AX-90897088	AX-90897088	AX-90897088	chr4:161213588	161213588	6.64297	0.168651	0.0809329	-0.176108
QTL57	FD_PIP13_ez	PIP1;3	Elongation zone	Initial	distant	4	1.66819e+08	1.66849e+08	chr4:166818641..166849259	1	S4_163893025	S4_163893025	S4_163893025	S4_163893025	chr4:166833959	166833959	5.43681	0.230159	0.0599149	-0.151225
QTL58	FD_PIP13_ez	PIP1;3	Elongation zone	Initial	distant	4	1.66893e+08	1.66923e+08	chr4:166892501..166923073	1	S4_163963733	S4_163963733	S4_163963733	S4_163963733	chr4:166907795	166907795	6.06486	0.30754	0.0729384	-0.16432
QTL6	FD_PIP13_ez	PIP1;3	Elongation zone	Initial	distant	4	1.56367e+07	1.56628e+07	chr4:15636738..15662826	1	AX-91599603	AX-91599603	AX-91599603	AX-91599603	chr4:15649790	15649790	5.47856	0.128968	0.063525	-0.154664
QTL7	FD_PIP13_ez	PIP1;3	Elongation zone	Initial	distant	4	1.59338e+07	1.59605e+07	chr4:15933785..15960475	1	S4_14827812	S4_14827812	S4_14827812	S4_14827812	chr4:15947117	15947117	5.31454	0.394841	0.0616808	0.157141
QTL8	FD_PIP13_ez	PIP1;3	Elongation zone	Initial	distant	4	1.59614e+07	1.59882e+07	chr4:15961419..15988168	1	AX-90611647	AX-90611647	AX-90611647	AX-90611647	chr4:15974778	15974778	6.1174	0.174603	0.0731824	-0.165522
QTL9	FD_PIP13_ez	PIP1;3	Elongation zone	Initial	distant	4	1.81095e+07	1.81419e+07	chr4:18109454..18141949	1	AX-90628654	AX-90628654	AX-90628654	AX-90628654	chr4:18125679	18125679	5.33389	0.111111	0.0617229	0.151294
QTL5	FD_PIP13_ez_cov	PIP1;3	Elongation zone	Cov	distant	4	1.47014e+08	1.48631e+08	chr4:147013853..148630563	1	AX-91624094	AX-91624094	AX-91624094	AX-91624094	chr4:147822208	147822208	5.97558	0.222222	0.121879	-0.137243
QTL9	FD_PIP13_ez_cov	PIP1;3	Elongation zone	Cov	distant	4	1.58228e+08	1.58278e+08	chr4:158228292..158277816	1	AX-90896217	AX-90896217	AX-90896217	AX-90896217	chr4:158253074	158253074	6.06219	0.15873	0.122693	-0.131948
QTL122	FD_PIP22_ez_subpop	PIP2;2	Elongation zone	Subpop	distant	4	1.49203e+07	1.49456e+07	chr4:14920334..14945587	1	S4_14113190	S4_14113190	S4_14113190	S4_14113190	chr4:14932950	14932950	5.85711	0.0545455	0.0828107	0.217592
QTL4	FD_PIP25_cov	PIP2;5	Mature zone	Cov	distant	4	1.88937e+08	1.88975e+08	chr4:188937017..188975313	1	AX-90904456	AX-90904456	AX-90904456	AX-90904456	chr4:188956148	188956148	5.25661	0.329365	0.121638	-0.402733
QTL2	FD_PIP25_ez	PIP2;5	Elongation zone	Initial	distant	4	2.42942e+08	2.42959e+08	chr4:242941890..242959355	1	AX-90576306	AX-90576306	AX-90576306	AX-90576306	chr4:242950765	242950765	5.1542	0.327381	0.0623506	0.237803
QTL123	FD_PIP22_ez_subpop	PIP2;2	Elongation zone	Subpop	distant	5	1.91449e+08	1.91503e+08	chr5:191449209..191502874	1	S5_186734759	S5_186734759	S5_186734759	S5_186734759	chr5:191476037	191476037	5.38087	0.0727273	0.0736791	0.229566
QTL124	FD_PIP22_ez_subpop	PIP2;2	Elongation zone	Subpop	distant	5	2.21112e+08	2.21125e+08	chr5:221111577..221124567	1	S5_215261922	S5_215261922	S5_215261922	S5_215261922	chr5:221118065	221118065	7.70858	0.0795455	0.110184	0.271958
QTL27	FD_PIP13_cov	PIP1;3	Mature zone	Cov	distant	6	1.50444e+08	1.51281e+08	chr6:150444406..151281404	1	S6_146817526	S6_146817526	S6_146817526	S6_146817526	chr6:150862905	150862905	5.32472	0.0912698	0.122375	0.216693
QTL28	FD_PIP13_cov	PIP1;3	Mature zone	Cov	distant	6	1.53322e+08	1.53363e+08	chr6:153321848..153363016	1	AX-91708826	AX-91708826	AX-91708826	AX-91708826	chr6:153342614	153342614	5.05684	0.331349	0.118852	-0.220405
QTL29	FD_PIP13_cov	PIP1;3	Mature zone	Cov	distant	6	1.53387e+08	1.53427e+08	chr6:153386715..153427392	1	S6_149323383	S6_149323383	S6_149323383	S6_149323383	chr6:153407219	153407219	6.26046	0.293651	0.136965	-0.248847
QTL30	FD_PIP13_cov	PIP1;3	Mature zone	Cov	distant	6	1.53669e+08	1.53706e+08	chr6:153668744..153706171	1	S6_149598315	S6_149598315	S6_149598315	S6_149598315	chr6:153687433	153687433	5.53848	0.327381	0.126347	-0.238831
QTL31	FD_PIP13_cov	PIP1;3	Mature zone	Cov	distant	6	1.53744e+08	1.5378e+08	chr6:153743628..153780238	1	SYN12048	SYN12048	SYN12048	SYN12048	chr6:153761893	153761893	5.34007	0.418651	0.122101	-0.236175
QTL32	FD_PIP13_cov	PIP1;3	Mature zone	Cov	distant	6	1.53792e+08	1.53828e+08	chr6:153791829..153827936	1	S6_149719096	S6_149719096	S6_149719096	S6_149719096	chr6:153809847	153809847	6.34089	0.315476	0.137606	-0.256737
QTL125	FD_PIP22_ez_subpop	PIP2;2	Elongation zone	Subpop	distant	6	9.81996e+07	9.8218e+07	chr6:98199629..98217989	1	AX-91001289	AX-91001289	AX-91001289	AX-91001289	chr6:98208977	98208977	6.93707	0.445455	0.103287	-0.26637
QTL60	FD_PIP13_ez	PIP1;3	Elongation zone	Initial	distant	7	1.7271e+08	1.72717e+08	chr7:172709997..172716840	1	S7_167103828	S7_167103828	S7_167103828	S7_167103828	chr7:172713418	172713418	5.86007	0.0793651	0.0696394	-0.155606
QTL61	FD_PIP13_ez	PIP1;3	Elongation zone	Initial	distant	7	1.73958e+08	1.73964e+08	chr7:173957842..173964281	1	AX-91743621	AX-91743621	AX-91743621	AX-91743621	chr7:173961060	173961060	6.48209	0.321429	0.0804713	-0.165907
QTL62	FD_PIP13_ez	PIP1;3	Elongation zone	Initial	distant	7	1.76614e+08	1.7662e+08	chr7:176614199..176620169	1	S7_170989715	S7_170989715	S7_170989715	S7_170989715	chr7:176617181	176617181	5.02423	0.134921	0.0571576	-0.155546
QTL126	FD_PIP22_ez_subpop	PIP2;2	Elongation zone	Subpop	distant	7	9.2124e+07	9.32176e+07	chr7:92123988..93217566	1	S7_89711446	S7_89711446	S7_89711446	S7_89711446	chr7:92670777	92670777	8.36993	0.0795455	0.12444	0.265704
QTL3	FD_PIP25_ez	PIP2;5	Elongation zone	Initial	distant	7	1.62193e+08	1.62224e+08	chr7:162193121..162223863	1	S7_156787747	S7_156787747	S7_156787747	S7_156787747	chr7:162208460	162208460	5.21892	0.472222	0.063258	0.240976
QTL64	FD_PIP13_ez	PIP1;3	Elongation zone	Initial	distant	8	1.78099e+08	1.78122e+08	chr8:178099066..178121575	1	AX-90626901	AX-90626901	AX-90626901	AX-90626901	chr8:178110322	178110322	5.11678	0.22619	0.0580511	-0.150522
QTL12	FD_PIP13_ez_cov	PIP1;3	Elongation zone	Cov	distant	8	1.22394e+08	1.22432e+08	chr8:122393508..122432120	1	AX-91099452	AX-91099452	AX-91099452	AX-91099452	chr8:122412736	122412736	5.22438	0.375	0.109918	-0.116863
QTL13	FD_PIP13_ez_cov	PIP1;3	Elongation zone	Cov	distant	8	1.22661e+08	1.22699e+08	chr8:122660640..122698844	1	AX-90645598	AX-90645598	AX-90645598	AX-90645598	chr8:122679727	122679727	5.13136	0.490079	0.109444	-0.120227
QTL127	FD_PIP22_ez_subpop	PIP2;2	Elongation zone	Subpop	distant	8	1.31845e+07	1.32173e+07	chr8:13184535..13217346	1	S8_12848949	S8_12848949	S8_12848949	S8_12848949	chr8:13200953	13200953	5.30229	0.0727273	0.0678791	0.197558
QTL129	FD_PIP22_ez_subpop	PIP2;2	Elongation zone	Subpop	distant	8	1.36702e+07	1.37032e+07	chr8:13670153..13703152	1	S8_13336438	S8_13336438	S8_13336438	S8_13336438	chr8:13686634	13686634	7.37238	0.0545455	0.0984478	0.24339
QTL130	FD_PIP22_ez_subpop	PIP2;2	Elongation zone	Subpop	distant	8	1.3705e+07	1.3738e+07	chr8:13704996..13737997	1	S8_13371544	S8_13371544	S8_13371544	S8_13371544	chr8:13721476	13721476	6.05463	0.0590909	0.0797291	0.218139
QTL131	FD_PIP22_ez_subpop	PIP2;2	Elongation zone	Subpop	distant	8	1.38788e+07	1.39118e+07	chr8:13878842..13911820	1	AX-91747866	AX-91747866	AX-91747866	AX-91747866	chr8:13895308	13895308	7.7897	0.0568182	0.108352	0.246474
QTL133	FD_PIP22_ez_subpop	PIP2;2	Elongation zone	Subpop	distant	8	1.42745e+07	1.43074e+07	chr8:14274537..14307350	1	S8_13913027	S8_13913027	S8_13913027	S8_13913027	chr8:14290942	14290942	8.10628	0.109091	0.12279	0.263343
QTL137	FD_PIP22_ez_subpop	PIP2;2	Elongation zone	Subpop	distant	8	1.51551e+07	1.5187e+07	chr8:15155073..15187002	1	S8_14728550	S8_14728550	S8_14728550	S8_14728550	chr8:15171083	15171083	5.33462	0.075	0.0704872	0.199934
QTL140	FD_PIP22_ez_subpop	PIP2;2	Elongation zone	Subpop	distant	8	1.55316e+07	1.5563e+07	chr8:15531581..15563037	1	S8_15109228	S8_15109228	S8_15109228	S8_15109228	chr8:15547252	15547252	9.11792	0.0545455	0.127782	0.278541
QTL143	FD_PIP22_ez_subpop	PIP2;2	Elongation zone	Subpop	distant	8	1.58971e+07	1.59281e+07	chr8:15897083..15928115	1	S8_15477924	S8_15477924	S8_15477924	S8_15477924	chr8:15912578	15912578	5.29199	0.0818182	0.0683442	0.213378
QTL144	FD_PIP22_ez_subpop	PIP2;2	Elongation zone	Subpop	distant	8	1.60013e+07	1.60322e+07	chr8:16001303..16032233	1	S8_15581736	S8_15581736	S8_15581736	S8_15581736	chr8:16016767	16016767	6.42264	0.0727273	0.0832132	0.238892
QTL145	FD_PIP22_ez_subpop	PIP2;2	Elongation zone	Subpop	distant	8	1.68811e+07	1.69115e+07	chr8:16881061..16911509	1	S8_16352874	S8_16352874	S8_16352874	S8_16352874	chr8:16896300	16896300	5.3229	0.075	0.0679224	0.200761
QTL146	FD_PIP22_ez_subpop	PIP2;2	Elongation zone	Subpop	distant	8	1.69694e+07	1.69998e+07	chr8:16969367..16999786	1	S8_16442435	S8_16442435	S8_16442435	S8_16442435	chr8:16984579	16984579	5.4497	0.0590909	0.0634745	0.210156
QTL148	FD_PIP22_ez_subpop	PIP2;2	Elongation zone	Subpop	distant	8	1.73831e+07	1.74134e+07	chr8:17383094..17413443	1	S8_16854372	S8_16854372	S8_16854372	S8_16854372	chr8:17398234	17398234	6.10195	0.0522727	0.0744682	0.230329
QTL149	FD_PIP22_ez_subpop	PIP2;2	Elongation zone	Subpop	distant	8	1.7447e+07	1.74774e+07	chr8:17447006..17477354	1	S8_16917813	S8_16917813	S8_16917813	S8_16917813	chr8:17462145	17462145	6.10195	0.0522727	0.0744682	0.230329
QTL150	FD_PIP22_ez_subpop	PIP2;2	Elongation zone	Subpop	distant	8	1.76041e+07	1.76344e+07	chr8:17604058..17634412	1	S8_17061893	S8_17061893	S8_17061893	S8_17061893	chr8:17619204	17619204	5.43149	0.0613636	0.0671633	0.214394
QTL151	FD_PIP22_ez_subpop	PIP2;2	Elongation zone	Subpop	distant	8	1.77829e+07	1.78133e+07	chr8:17782929..17813311	1	S8_17244950	S8_17244950	S8_17244950	S8_17244950	chr8:17798108	17798108	5.60277	0.0590909	0.0697806	0.215087
QTL152	FD_PIP22_ez_subpop	PIP2;2	Elongation zone	Subpop	distant	8	1.98316e+07	1.98634e+07	chr8:19831597..19863352	1	S8_19131418	S8_19131418	S8_19131418	S8_19131418	chr8:19847465	19847465	5.847	0.0590909	0.0773493	0.221211
QTL153	FD_PIP22_ez_subpop	PIP2;2	Elongation zone	Subpop	distant	8	1.98822e+07	1.99141e+07	chr8:19882242..19914072	1	PZE-108020231	PZE-108020231	PZE-108020231	PZE-108020231	chr8:19898149	19898149	5.847	0.0590909	0.0773493	0.221211
QTL156	FD_PIP22_ez_subpop	PIP2;2	Elongation zone	Subpop	distant	8	1.44848e+08	1.45843e+08	chr8:144848198..145842748	1	AX-91771483	AX-91771483	AX-91771483	AX-91771483	chr8:145345473	145345473	7.56513	0.0659091	0.112051	0.291312
QTL71	FD_PIP22_subpop	PIP2;2	Mature zone	Subpop	distant	8	1.49853e+07	1.50174e+07	chr8:14985328..15017432	1	AX-90590511	AX-90590511	AX-90590511	AX-90590511	chr8:15001442	15001442	5.98015	0.0613636	0.0887898	0.394572
QTL72	FD_PIP22_subpop	PIP2;2	Mature zone	Subpop	distant	8	2.76742e+07	2.77724e+07	chr8:27674234..27772449	1	S8_26870048	S8_26870048	S8_26870048	S8_26870048	chr8:27723102	27723102	5.31175	0.363636	0.0652356	-0.368693
QTL73	FD_PIP22_subpop	PIP2;2	Mature zone	Subpop	distant	8	3.00717e+07	3.10662e+07	chr8:30071692..31066242	1	AX-91076413	AX-91076413	AX-91076413	AX-91076413	chr8:30568967	30568967	5.03354	0.481818	0.0600198	-0.358965
QTL74	FD_PIP22_subpop	PIP2;2	Mature zone	Subpop	distant	8	1.44848e+08	1.45843e+08	chr8:144848198..145842748	1	AX-91771483	AX-91771483	AX-91771483	AX-91771483	chr8:145345473	145345473	5.12699	0.0659091	0.0708007	0.3675
QTL75	FD_PIP22_subpop	PIP2;2	Mature zone	Subpop	distant	8	1.62755e+08	1.62821e+08	chr8:162754675..162821059	1	S8_157970981	S8_157970981	S8_157970981	S8_157970981	chr8:162787931	162787931	5.19828	0.227273	0.0735208	0.380967
QTL158	FD_PIP22_ez_subpop	PIP2;2	Elongation zone	Subpop	distant	9	733212	752014	chr9:733212..752014	1	S9_1077664	S9_1077664	S9_1077664	S9_1077664	chr9:742613	742613	10.1109	0.118182	0.158127	0.311034
QTL159	FD_PIP22_ez_subpop	PIP2;2	Elongation zone	Subpop	distant	9	1.00657e+06	1.02537e+06	chr9:1006574..1025375	1	S9_1339221	S9_1339221	S9_1339221	S9_1339221	chr9:1015974	1015974	5.37835	0.213636	0.0746259	0.241312
QTL160	FD_PIP22_ez_subpop	PIP2;2	Elongation zone	Subpop	distant	9	1.23638e+06	1.25518e+06	chr9:1236376..1255177	1	S9_1587842	S9_1587842	S9_1587842	S9_1587842	chr9:1245776	1245776	5.39887	0.195455	0.075529	0.245976
QTL76	FD_PIP22_subpop	PIP2;2	Mature zone	Subpop	distant	9	662302	681103	chr9:662302..681103	1	AX-91115703	AX-91115703	AX-91115703	AX-91115703	chr9:671703	671703	5.20167	0.175	0.0729985	0.373845
QTL77	FD_PIP22_subpop	PIP2;2	Mature zone	Subpop	distant	9	733212	752014	chr9:733212..752014	1	S9_1077664	S9_1077664	S9_1077664	S9_1077664	chr9:742613	742613	5.48674	0.118182	0.0790097	0.389811
QTL78	FD_PIP22_subpop	PIP2;2	Mature zone	Subpop	distant	9	2.32992e+06	2.34872e+06	chr9:2329917..2348715	1	S9_2619757	S9_2619757	S9_2619757	S9_2619757	chr9:2339317	2339317	5.22563	0.245455	0.0662275	0.366853
QTL4	FD_PIP22_ez_subpop	PIP2;2	Elongation zone	Subpop	distant	2	3.24276e+07	3.25803e+07	chr2:32427621..32580287	10	AX-91514968;AX-91423188;S2_30999284;S2_31039223;AX-90637311;AX-91399816;AX-91515011;AX-90738814;AX-91410341;AX-91438059	AX-91514968	AX-91438059	S2_30999284	chr2:32498371	32498371	7.33485	0.0636364	0.102872	0.272975
QTL49	FD_PIP22_ez_subpop	PIP2;2	Elongation zone	Subpop	distant	2	1.36755e+08	1.37792e+08	chr2:136755467..137792136	10	S2_133067094;S2_133118111;S2_133118114;S2_133118115;S2_133118121;S2_133118129;S2_133119719;S2_133119720;S2_133119721;PZE-102105894	S2_133067094	PZE-102105894	S2_133118121	chr2:137294277	137294277	13.5255	0.0522727	0.205439	0.383252
QTL53	FD_PIP22_ez_subpop	PIP2;2	Elongation zone	Subpop	distant	2	1.493e+08	1.49495e+08	chr2:149299918..149495442	10	S2_144801077;S2_144801750;S2_144801782;S2_144802683;AX-91536706;AX-90768557;AX-90768554;AX-91536713;AX-90768565;SYN36647	S2_144801077	SYN36647	AX-91536713	chr2:149380056	149380056	9.15973	0.129545	0.140828	0.320769
QTL79	FD_PIP22_ez_subpop	PIP2;2	Elongation zone	Subpop	distant	2	1.76616e+08	1.76682e+08	chr2:176615689..176682392	10	AX-91340761;S2_171820213;S2_171820221;S2_171820252;S2_171820473;S2_171820548;AX-90775587;AX-91393710;PZE-102123766;AX-91446123	AX-91340761	AX-91446123	AX-91446123	chr2:176652934	176652934	13.7429	0.393182	0.219685	-0.364816
QTL82	FD_PIP22_ez_subpop	PIP2;2	Elongation zone	Subpop	distant	2	1.77181e+08	1.77249e+08	chr2:177180723..177248541	10	AX-91541771;AX-91541770;AX-90775728;AX-90775734;AX-91541782;S2_172401389;S2_172401400;AX-91541783;AX-90775743;PZE-102123966	AX-91541771	PZE-102123966	AX-90775734	chr2:177209116	177209116	13.6707	0.377273	0.218897	-0.370571
QTL85	FD_PIP22_ez_subpop	PIP2;2	Elongation zone	Subpop	distant	2	1.77495e+08	1.77553e+08	chr2:177494944..177552876	10	S2_172703739;AX-90775836;AX-90775823;AX-91541830;AX-90775824;AX-90775826;AX-91541827;AX-90775813;AX-90775818;AX-91541828	S2_172703739	AX-91541828	AX-90775813	chr2:177526309	177526309	11	0.365909	0.174864	-0.351099
QTL34	FD_PIP22_subpop	PIP2;2	Mature zone	Subpop	distant	2	1.58009e+08	1.59555e+08	chr2:158009243..159554658	10	AX-90770838;AX-90770872;AX-90770859;S2_153938344;AX-90770866;S2_153941189;S2_153941602;S2_153941628;S2_154002958;S2_154493522	AX-90770838	S2_154493522	S2_154002958	chr2:158621647	158621647	7.10666	0.0659091	0.108709	0.432724
QTL57	FD_PIP25	PIP2;5	Mature zone	Initial	distant	2	3.79057e+07	3.80026e+07	chr2:37905698..38002618	10	AX-91515955;AX-90740213;AX-90642092;S2_36448729;S2_36448884;AX-91381697;AX-90576853;AX-90740202;AX-90740184;AX-90621234	AX-91515955	AX-90621234	S2_36448729	chr2:37949159	37949159	5.40863	0.18254	0.0709169	0.580691
QTL85	FD_PIP25	PIP2;5	Mature zone	Initial	distant	2	1.67766e+08	1.68879e+08	chr2:167765802..168878680	10	S2_163561766;S2_163561786;AX-90773461;AX-90773455;S2_163563660;AX-90618418;S2_163564007;AX-91422522;SYN8406;S2_163678380	S2_163561766	S2_163678380	S2_163561766	chr2:168256938	168256938	5.64585	0.142857	0.0762507	0.563831
QTL98	FD_PIP25	PIP2;5	Mature zone	Initial	distant	2	1.93081e+08	1.93111e+08	chr2:193081329..193111088	10	S2_187441889;S2_187443544;S2_187445012;S2_187445013;S2_187445015;S2_187445016;S2_187445020;S2_187445021;S2_187445022;S2_187450733	S2_187441889	S2_187450733	S2_187443544	chr2:193093421	193093421	6.37721	0.105159	0.0886412	0.661457
QTL32	FD_PIP13_ez	PIP1;3	Elongation zone	Initial	distant	4	1.56819e+08	1.56875e+08	chr4:156818836..156874962	10	S4_153270143;S4_153270167;S4_153270190;S4_153270191;S4_153270192;S4_153270193;PZE-104078976;PZE-104078977;S4_153270301;AX-90647496	S4_153270143	AX-90647496	PZE-104078976	chr4:156846901	156846901	6.78167	0.202381	0.0851376	0.172825
QTL6	FD_PIP25_cov	PIP2;5	Mature zone	Cov	distant	7	2.67268e+07	2.78691e+07	chr7:26726755..27869085	10	S7_26185405;AX-91717489;AX-91028818;AX-91028835;S7_26228920;AX-91028815;AX-91717484;AX-91028819;S7_26232458;S7_26234166	S7_26185405	S7_26234166	S7_26228920	chr7:27317050	27317050	5.98903	0.0595238	0.132813	-0.426039
QTL42	FD_PIP22_ez_subpop	PIP2;2	Elongation zone	Subpop	distant	2	6.80635e+07	7.25931e+07	chr2:68063465..72593056	100	S2_66712281;AX-91521648;AX-90748248;AX-91521705;AX-91210073;AX-91210074;S2_67150735;AX-90748300;AX-90748285;AX-91521707;AX-90748286;AX-91844889;AX-91844888;AX-91521738;AX-90748322;AX-90748330;AX-91521737;AX-90748310;AX-90748326;AX-91521736;AX-90748319;AX-90748306;AX-91521730;AX-90748478;AX-90748483;S2_67849638;S2_67849747;S2_67884968;AX-91521854;AX-91521891;AX-90748510;AX-90627751;AX-91404000;AX-…	S2_66712281	AX-91441723	S2_67150735	chr2:68996094	68996094	11.9435	0.0522727	0.188506	0.352819
QTL36	FD_PIP13	PIP1;3	Mature zone	Initial	distant	4	1.57393e+08	1.5745e+08	chr4:157392985..157449748	11	S4_153842359;S4_153842652;S4_153842656;AX-91625818;AX-91625823;AX-90895993;AX-90896000;AX-91625810;AX-90895987;AX-91492142;AX-91625822	S4_153842359	AX-91625822	AX-90895993	chr4:157422805	157422805	9.71068	0.138889	0.134666	-0.390188
QTL10	FD_PIP13_cov	PIP1;3	Mature zone	Cov	distant	4	1.57389e+08	1.5745e+08	chr4:157389034..157450384	11	S4_153838417;AX-90895996;AX-91625818;AX-91625823;AX-90895993;AX-90896000;AX-91625810;AX-90895987;AX-91492142;AX-91625822;AX-90895998	S4_153838417	AX-90895998	AX-90895996	chr4:157416351	157416351	9.84648	0.373016	0.190782	-0.341001
QTL43	FD_PIP22_ez_subpop	PIP2;2	Elongation zone	Subpop	distant	2	7.27001e+07	7.45707e+07	chr2:72700055..74570707	11	S2_71310310;AX-91522568;AX-91210160;S2_71605628;S2_71606649;S2_71606666;S2_71666949;S2_71666964;AX-90749557;S2_71894483;PZE-102084256	S2_71310310	PZE-102084256	S2_71666949	chr2:73579502	73579502	14.4928	0.0545455	0.231465	0.384514
QTL90	FD_PIP22_ez_subpop	PIP2;2	Elongation zone	Subpop	distant	2	1.78224e+08	1.78328e+08	chr2:178223623..178327502	11	AX-90775993;S2_173428169;AX-91211908;AX-91211911;S2_173432084;AX-90776011;S2_173461400;S2_173461411;S2_173461440;S2_173461444;PZE-102124518	AX-90775993	PZE-102124518	S2_173428169	chr2:178272682	178272682	13.0273	0.109091	0.208248	0.375907
QTL9	FD_PIP22_subpop	PIP2;2	Mature zone	Subpop	distant	2	5.90172e+07	6.14639e+07	chr2:59017245..61463868	11	PZE-102076264;PZE-102076605;S2_58472155;S2_58762842;S2_58766057;S2_58766074;S2_58766308;AX-90632017;AX-90746101;AX-91520050;AX-90746122	PZE-102076264	AX-90746122	AX-90632017	chr2:60928904	60928904	9.43046	0.0568182	0.151286	0.502588
QTL11	FD_PIP25	PIP2;5	Mature zone	Initial	distant	2	2.54527e+07	2.55077e+07	chr2:25452743..25507749	11	AX-91513804;AX-90736879;AX-91513805;AX-90736872;AX-90736873;AX-91513796;S2_24169614;S2_24169636;S2_24169660;S2_24169754;S2_24169926	AX-91513804	S2_24169926	AX-90736873	chr2:25478712	25478712	6.01955	0.303571	0.0826206	0.629932
QTL23	FD_PIP25	PIP2;5	Mature zone	Initial	distant	2	2.69168e+07	2.71816e+07	chr2:26916825..27181594	11	AX-90737250;AX-90737239;AX-90737240;AX-91514067;AX-90737283;AX-90737278;AX-90737335;AX-91514073;PZE-102047712;AX-90737322;S2_25778525	AX-90737250	S2_25778525	AX-90737250	chr2:26947731	26947731	8.59653	0.257937	0.124097	0.774757
QTL59	FD_PIP22_ez_subpop	PIP2;2	Elongation zone	Subpop	distant	2	1.5403e+08	1.59555e+08	chr2:154029779..159554658	114	AX-91537650;AX-91537672;S2_150102389;S2_150102395;S2_150102396;S2_150102400;S2_150102401;S2_150102402;S2_150102403;AX-91537740;AX-90769860;AX-90769901;AX-90769894;AX-90769909;AX-90769907;S2_150484942;AX-91537747;AX-90769935;AX-91537767;AX-90769928;AX-91537770;AX-90769925;AX-91211485;AX-91537785;AX-90769967;AX-90769960;AX-91537787;AX-91845918;PZE-102114440;AX-90769972;S2_150624701;S2_150624841;AX-…	AX-91537650	S2_154493522	AX-90769987	chr2:155370604	155370604	16.1936	0.0568182	0.254425	0.431839
QTL26	FD_PIP13	PIP1;3	Mature zone	Initial	distant	4	1.55365e+08	1.55493e+08	chr4:155365349..155492683	12	S4_151869727;AX-90542913;S4_151919371;S4_151919372;AX-91402908;AX-90895471;AX-90895468;AX-91625425;S4_151921846;PZE-104077650;AX-91625411;AX-90895450	S4_151869727	AX-90895450	AX-90542913	chr4:155397145	155397145	8.93687	0.452381	0.121695	-0.379527
QTL10	FD_PIP22_subpop	PIP2;2	Mature zone	Subpop	distant	2	6.1884e+07	6.35227e+07	chr2:61883963..63522725	12	AX-90746695;S2_60914198;S2_60913688;S2_60880961;S2_60880960;S2_60873369;S2_60871854;S2_60871583;S2_60871554;S2_61487324;PZE-102078878;PZE-102078883	AX-90746695	PZE-102078883	PZE-102078878	chr2:63031228	63031228	9.15883	0.0522727	0.146901	0.498111
QTL17	FD_PIP25	PIP2;5	Mature zone	Initial	distant	2	2.60882e+07	2.61764e+07	chr2:26088213..26176436	12	AX-90737084;S2_24806379;S2_24808106;S2_24811358;AX-90737061;S2_24813723;S2_24813755;S2_24813854;AX-91513927;PZE-102047301;S2_24835087;S2_24838009	AX-90737084	S2_24838009	S2_24806379	chr2:26116557	26116557	11.5771	0.267857	0.167968	0.836402
QTL78	FD_PIP25	PIP2;5	Mature zone	Initial	distant	2	5.59053e+07	5.82242e+07	chr2:55905331..58224160	12	S2_54296625;AX-90745179;AX-91402572;AX-91519345;S2_54967911;S2_54967926;S2_54967929;AX-90603691;AX-90745166;SYN23126;AX-91435758;SYN36679	S2_54296625	SYN36679	S2_54296625	chr2:56396467	56396467	5.96607	0.404762	0.0816093	0.598246
QTL39	FD_PIP13_ez	PIP1;3	Elongation zone	Initial	distant	4	1.57702e+08	1.5776e+08	chr4:157702011..157759662	12	AX-90896078;PZA03311.4;S4_154166952;S4_154166979;S4_154166981;AX-91625871;AX-91625868;AX-90896065;S4_154171139;S4_154171442;S4_154171760;AX-91625869	AX-90896078	AX-91625869	S4_154171760	chr4:157733610	157733610	9.74489	0.474206	0.13244	-0.221288
QTL50	FD_PIP13_ez	PIP1;3	Elongation zone	Initial	distant	4	1.59894e+08	1.59996e+08	chr4:159894275..159995601	12	AX-90896698;S4_156390817;S4_156391392;AX-90896709;AX-91626309;AX-90896737;AX-90896739;AX-90896742;AX-91626316;AX-90896723;AX-91626317;AX-90896746	AX-90896698	AX-90896746	S4_156391392	chr4:159918276	159918276	6.90049	0.15873	0.0870388	-0.168256
QTL18	FD_PIP13	PIP1;3	Mature zone	Initial	distant	4	1.44665e+08	1.52242e+08	chr4:144664699..152242458	125	AX-90892919;AX-90892953;AX-90892995;AX-90893058;S4_142801975;AX-90893111;AX-91623798;AX-90893139;AX-90893161;AX-90893146;S4_143081708;S4_143293269;S4_143293284;S4_143722480;S4_143722490;AX-90893346;AX-90893396;AX-91623985;AX-91623983;AX-90893422;AX-90893465;AX-90607471;S4_144137849;AX-90893474;S4_144175904;AX-91624045;AX-90893501;AX-90600465;AX-90893533;AX-91624072;S4_144607847;PZE-104073334;AX-9…	AX-90892919	AX-90894631	AX-90894114	chr4:149788239	149788239	12.6642	0.0992063	0.180933	-0.452359
QTL34	FD_PIP13_ez	PIP1;3	Elongation zone	Initial	local	4	1.57021e+08	1.5725e+08	chr4:157020802..157249685	78	AX-90895870;AX-90895869;S4_153472080;AX-91625740;AX-91625738;AX-91625721;AX-90895882;AX-91625726;AX-91625739;AX-91625737;AX-90895897;S4_153474293;AX-90895918;AX-90895922;AX-91625758;AX-90895911;S4_153518839;S4_153519046;AX-90605802;AX-91409982;AX-90586181;AX-91404546;S4_153520802;AX-91439399;S4_153520992;S4_153521753;S4_153521858;S4_153521908;AX-90895903;S4_153531244;AX-91625752;AX-91424131;AX-90…	AX-90895870	AX-90895954	AX-90895950	chr4:157203881	157203881	28.8293	0.482143	0.385422	-0.336793
QTL30	FD_PIP13	PIP1;3	Mature zone	Initial	distant	4	1.56493e+08	1.56638e+08	chr4:156492837..156638410	13	AX-91851527;AX-91851528;AX-90895748;AX-90895728;AX-91851529;AX-91625630;S4_152971685;S4_152971686;S4_152971712;AX-90895744;PZE-104078745;AX-90895736;S4_153027240	AX-91851527	S4_153027240	S4_152971685	chr4:156545330	156545330	6.81567	0.242063	0.0872238	-0.325506
QTL99	FD_PIP22_ez_subpop	PIP2;2	Elongation zone	Subpop	distant	2	1.79508e+08	1.79608e+08	chr2:179507983..179608278	13	S2_174680475;S2_174680482;AX-90776357;AX-90776349;AX-90776358;S2_174681656;S2_174681896;S2_174681973;AX-91542156;AX-91542167;AX-90776388;AX-90776387;AX-90776384	S2_174680475	AX-90776384	AX-90776387	chr2:179586960	179586960	25.8224	0.0704545	0.389232	0.499112
QTL29	FD_PIP22_subpop	PIP2;2	Mature zone	Subpop	distant	2	1.50912e+08	1.51047e+08	chr2:150911768..151047316	13	S2_146408566;S2_146408576;S2_146408858;S2_146409265;S2_146409296;S2_146409300;S2_146415802;S2_146415819;S2_146415820;S2_146415824;S2_146439979;S2_146439985;S2_146440616	S2_146408566	S2_146440616	S2_146408566	chr2:150963306	150963306	9.51621	0.0522727	0.152705	0.505964
QTL14	FD_PIP25	PIP2;5	Mature zone	Initial	distant	2	2.57117e+07	2.57689e+07	chr2:25711714..25768898	13	AX-90736954;AX-90736970;AX-90736972;S2_24448905;S2_24448939;AX-90736943;S2_24450001;S2_24450003;S2_24450005;PZE-102046941;AX-91513863;PZE-102046959;AX-90736961	AX-90736954	AX-90736961	S2_24448939	chr2:25739054	25739054	6.96573	0.321429	0.0972377	0.648294
QTL16	FD_PIP25	PIP2;5	Mature zone	Initial	distant	2	2.5971e+07	2.60737e+07	chr2:25971041..26073703	13	AX-90737008;S2_24693229;S2_24693232;S2_24693249;AX-91209374;AX-91513909;AX-90737037;AX-91513906;AX-91209375;AX-91513914;AX-90737044;AX-91513904;S2_24735622	AX-90737008	S2_24735622	S2_24693229	chr2:25999803	25999803	10.1376	0.329365	0.147507	0.787789
QTL8	FD_PIP13_cov	PIP1;3	Mature zone	Cov	local	4	1.57173e+08	1.57251e+08	chr4:157173459..157250577	29	S4_153627584;S4_153627585;S4_153627596;AX-90895953;AX-91379218;AX-91625760;AX-90895946;AX-90895934;AX-91450019;AX-90895947;AX-90595768;AX-91851546;AX-91625783;AX-90895955;AX-91625775;S4_153635689;S4_153635712;S4_153635730;AX-90895948;AX-91625776;AX-90594844;AX-91399402;AX-91446420;AX-90642520;AX-90895937;AX-90895951;AX-90895949;AX-90895954;AX-91199987	S4_153627584	AX-91199987	S4_153627596	chr4:157200591	157200591	9.76673	0.130952	0.18775	-0.354704
QTL52	FD_PIP22_ez_subpop	PIP2;2	Elongation zone	Subpop	distant	2	1.43798e+08	1.49281e+08	chr2:143798478..149280520	135	AX-90767144;S2_139518862;S2_139518891;S2_139640635;S2_139640652;S2_139640666;S2_139640672;S2_139640673;S2_139644276;S2_139644345;S2_139644347;S2_139644348;S2_139644470;S2_139644492;S2_139644504;S2_139644513;S2_139644572;S2_139644615;PZE-102108955;S2_140571576;AX-91535895;AX-90767432;AX-91535884;S2_140584702;S2_140584716;AX-90583382;AX-91388132;AX-90767523;AX-91211332;AX-90767497;AX-91535940;AX-90…	AX-90767144	AX-90768515	AX-91536672	chr2:149191282	149191282	14.7124	0.0636364	0.231262	0.402772
QTL54	FD_PIP22_ez_subpop	PIP2;2	Elongation zone	Subpop	distant	2	1.50632e+08	1.50737e+08	chr2:150631872..150737153	14	S2_146124298;AX-91536973;AX-90646582;AX-91450386;S2_146124823;S2_146124824;S2_146124870;S2_146124872;S2_146124885;AX-90768881;AX-90768887;AX-91425177;AX-90579080;S2_146126052	S2_146124298	S2_146126052	AX-90646582	chr2:150684043	150684043	12.3086	0.0704545	0.195947	0.3813
QTL92	FD_PIP22_ez_subpop	PIP2;2	Elongation zone	Subpop	distant	2	1.78597e+08	1.78704e+08	chr2:178596506..178703935	14	S2_173776029;S2_173769132;S2_173768824;S2_173832400;S2_173832953;AX-91542004;S2_173834310;PZE-102124918;AX-91541995;AX-91542003;AX-90776124;AX-91542000;S2_173847496;S2_173849474	S2_173776029	S2_173849474	S2_173832953	chr2:178664612	178664612	16.7092	0.0886364	0.266063	0.413528
QTL28	FD_PIP22_subpop	PIP2;2	Mature zone	Subpop	distant	2	1.50632e+08	1.50737e+08	chr2:150631872..150737153	14	S2_146124298;AX-91536973;AX-90646582;AX-91450386;S2_146124823;S2_146124824;S2_146124870;S2_146124872;S2_146124885;AX-90768881;AX-90768887;AX-91425177;AX-90579080;S2_146126052	S2_146124298	S2_146126052	AX-90646582	chr2:150684043	150684043	6.76604	0.0704545	0.104073	0.426233
QTL64	FD_PIP25	PIP2;5	Mature zone	Initial	distant	2	3.98159e+07	3.99273e+07	chr2:39815938..39927330	14	S2_38292454;S2_38292642;AX-91516262;AX-90740728;AX-90648113;AX-91428147;AX-91516268;AX-90740724;AX-90740727;AX-91516261;AX-90740730;AX-90740729;S2_38322759;S2_38322810	S2_38292454	S2_38322810	S2_38292454	chr2:39856445	39856445	5.39214	0.186508	0.0721858	0.58259
QTL82	FD_PIP25	PIP2;5	Mature zone	Initial	distant	2	8.50262e+07	8.61954e+07	chr2:85026222..86195377	14	PZE-102098923;AX-90752515;S2_83451078;AX-91524792;AX-90752550;AX-91210288;AX-90752548;AX-90752549;AX-91524785;AX-91524783;AX-90752565;AX-91845019;PZE-102087829;AX-90534433	PZE-102098923	AX-90534433	AX-90752549	chr2:85701269	85701269	5.34805	0.267857	0.0709234	0.547911
QTL35	FD_PIP13_ez	PIP1;3	Elongation zone	Initial	distant	4	1.5729e+08	1.57382e+08	chr4:157289995..157382062	14	AX-91199991;AX-90895968;S4_153751595;S4_153752859;AX-91401847;AX-90895981;AX-91625793;AX-91625790;AX-90895973;AX-91625799;AX-91625798;AX-90895974;AX-90895969;S4_153774183	AX-91199991	S4_153774183	AX-91625790	chr4:157349751	157349751	21.5899	0.337302	0.299123	-0.305944
QTL20	FD_PIP13_ez	PIP1;3	Elongation zone	Initial	distant	4	1.43954e+08	1.52242e+08	chr4:143953503..152242458	140	S4_141610764;AX-90892919;AX-90893058;S4_142801122;S4_142801975;AX-90893111;AX-91623798;AX-90893139;AX-90893161;AX-90893146;S4_143078418;S4_143292846;S4_143293269;S4_143293284;S4_143377977;S4_143721507;S4_143722480;S4_143722490;AX-90893346;AX-90893396;AX-91623985;AX-91623983;AX-90893422;AX-90893429;AX-90620586;AX-90634448;AX-90893455;AX-91416309;AX-90612128;AX-91416310;AX-91416312;AX-91430053;AX-9…	S4_141610764	AX-90894631	S4_146134755	chr4:149500501	149500501	10.6565	0.170635	0.143578	-0.223375
QTL102	FD_PIP22_ez_subpop	PIP2;2	Elongation zone	Subpop	distant	2	1.7999e+08	1.80033e+08	chr2:179989772..180033227	15	AX-90626179;AX-90626180;AX-90597152;SYN7777;S2_175090472;S2_175090362;S2_175090345;AX-91542221;AX-90646334;AX-90647692;S2_175089564;S2_175089522;AX-91423793;PUT-163a-76283309-3855;S2_175088909	AX-90626179	S2_175088909	AX-90647692	chr2:180012739	180012739	28.6361	0.0545455	0.42328	0.51981
QTL18	FD_PIP13_cov	PIP1;3	Mature zone	Cov	distant	4	1.58488e+08	1.58599e+08	chr4:158488076..158599159	15	AX-90896306;AX-91626012;S4_154997736;S4_154998018;AX-91626020;S4_155009009;S4_155009031;S4_155009363;S4_155009521;AX-90896318;S4_155017225;S4_155130518;AX-90896360;AX-90896365;AX-91626063	AX-90896306	AX-91626063	AX-91626020	chr4:158524083	158524083	9.58161	0.486111	0.186938	0.325682
QTL12	FD_PIP22_ez_subpop	PIP2;2	Elongation zone	Subpop	distant	2	3.53098e+07	3.54602e+07	chr2:35309786..35460188	16	AX-91440159;AX-91515483;AX-90739528;AX-91453308;S2_33780866;S2_33780871;S2_33781075;AX-90739515;AX-90739527;AX-91401107;AX-91379142;AX-90581069;AX-90600634;S2_33803559;AX-90597424;AX-91445096	AX-91440159	AX-91445096	S2_33803559	chr2:35387460	35387460	6.8031	0.075	0.092946	0.252737
QTL37	FD_PIP22_ez_subpop	PIP2;2	Elongation zone	Subpop	distant	2	4.8651e+07	5.00191e+07	chr2:48651038..50019056	16	PZE-102068782;AX-90742992;S2_46750429;S2_46750605;S2_46750788;S2_46751447;S2_46751460;AX-90743030;AX-91517851;AX-90743032;AX-91517849;AX-90743040;AX-90743077;S2_47088629;AX-90629291;AX-90743198	PZE-102068782	AX-90743198	PZE-102068782	chr2:48705789	48705789	8.63073	0.0545455	0.132806	0.303486
QTL60	FD_PIP25	PIP2;5	Mature zone	Initial	distant	2	3.85084e+07	3.86039e+07	chr2:38508432..38603936	16	S2_37037238;S2_37037241;S2_37046157;S2_37046164;AX-90740384;AX-90604411;S2_37049724;AX-90740376;AX-91844550;AX-90740393;AX-90740377;PZE-102058956;AX-90740396;AX-90740394;AX-91516054;AX-90647206	S2_37037238	AX-90647206	S2_37037241	chr2:38548656	38548656	6.90212	0.359127	0.0970274	0.659487
QTL74	FD_PIP25	PIP2;5	Mature zone	Initial	distant	2	4.60059e+07	4.62395e+07	chr2:46005894..46239495	16	S2_44197681;AX-91406993;AX-90630572;AX-90615740;AX-91517332;S2_44199735;S2_44199747;S2_44199764;S2_44199877;S2_44200097;S2_44200504;S2_44200703;S2_44202012;S2_44202186;AX-90742312;S2_44333066	S2_44197681	S2_44333066	S2_44202012	chr2:46059151	46059151	6.99574	0.295635	0.0971968	0.700314
QTL46	FD_PIP13_ez	PIP1;3	Elongation zone	Initial	distant	4	1.58708e+08	1.58759e+08	chr4:158707663..158759009	16	AX-90896392;AX-90896393;AX-90896398;AX-90896371;AX-90896383;AX-90896404;AX-90632558;AX-90579446;AX-91626074;AX-90896385;AX-91626070;AX-90896384;S4_155228215;S4_155228262;SYN4386;AX-90896376	AX-90896392	AX-90896376	AX-90896383	chr4:158733300	158733300	5.79163	0.369048	0.0675746	0.163884
QTL15	FD_PIP13_ez	PIP1;3	Elongation zone	Initial	distant	4	8.58796e+07	9.19716e+07	chr4:85879638..91971568	165	AX-90878041;AX-91219127;AX-91612725;AX-91612740;AX-90878149;AX-90878154;AX-90878189;AX-91612851;AX-90878219;AX-90878222;AX-91612881;AX-90878239;AX-90878237;AX-90878235;AX-90588666;AX-90878274;AX-91612898;AX-91612886;PZE-104053076;AX-91612902;AX-90878290;AX-91612920;AX-90878300;AX-91612918;AX-91612924;AX-91612915;AX-91612926;AX-90878289;AX-90878322;AX-90878321;AX-91612929;AX-90878337;AX-91612944;A…	AX-90878041	S4_87762693	PZE-104053606	chr4:89060899	89060899	7.47108	0.242063	0.0965417	-0.180636
QTL45	FD_PIP13	PIP1;3	Mature zone	Initial	distant	4	1.58228e+08	1.58404e+08	chr4:158228038..158403965	17	PZE-104080388;AX-90896217;PZE-104080391;AX-91851556;AX-90896197;AX-90896246;S4_154715798;S4_154796831;AX-90896254;AX-90896245;AX-90896278;AX-90597411;AX-90583397;AX-90588247;AX-90588897;AX-90896281;AX-91626008	PZE-104080388	AX-91626008	PZE-104080391	chr4:158253520	158253520	15.6033	0.0873016	0.217559	-0.465766
QTL115	FD_PIP22_ez_subpop	PIP2;2	Elongation zone	Subpop	distant	2	1.82598e+08	1.82645e+08	chr2:182598397..182644905	17	S2_177189837;S2_177188042;S2_177187793;S2_177187057;S2_177187053;S2_177183845;AX-90777013;AX-91542632;AX-90777011;PZE-102127350;S2_177176873;S2_177176820;S2_177176818;S2_177176763;S2_177176746;PZE-102127330;AX-91542628	S2_177189837	AX-91542628	AX-91542628	chr2:182628944	182628944	8.46014	0.486364	0.129991	-0.286345
QTL51	FD_PIP22_ez_subpop	PIP2;2	Elongation zone	Subpop	distant	2	1.39934e+08	1.41471e+08	chr2:139934258..141471018	17	AX-91534927;AX-90766136;AX-90766141;AX-91534920;AX-91450119;AX-90588437;AX-90588438;AX-91393180;AX-90627830;PZE-102107000;AX-90766167;AX-90766172;AX-90766193;S2_136114196;AX-91408590;S2_136349291;S2_136351099	AX-91534927	S2_136351099	AX-91534927	chr2:140425394	140425394	12.33	0.0681818	0.196362	0.36895
QTL27	FD_PIP25	PIP2;5	Mature zone	Initial	distant	2	2.87107e+07	2.87867e+07	chr2:28710677..28786696	17	S2_27373346;AX-90737810;AX-91514358;AX-90737822;AX-90737811;AX-91514348;AX-90737809;AX-91514346;AX-90737808;AX-90737819;AX-90737820;AX-91514355;AX-90737817;AX-90737815;AX-91338425;AX-91514357;AX-90574622	S2_27373346	AX-90574622	S2_27373346	chr2:28746618	28746618	5.95457	0.14881	0.0806227	0.56578
QTL42	FD_PIP25	PIP2;5	Mature zone	Initial	distant	2	3.39214e+07	3.41202e+07	chr2:33921370..34120174	17	AX-91515227;AX-90627327;PZB02523.1;AX-91515248;S2_32517617;AX-91448848;S2_32523551;S2_32523639;S2_32523643;S2_32523646;S2_32523896;S2_32523924;AX-91515259;AX-90739197;AX-90739189;S2_32588052;S2_32588115	AX-91515227	S2_32588115	PZB02523.1	chr2:33983067	33983067	8.19489	0.28373	0.117647	0.737996
QTL36	FD_PIP13_ez	PIP1;3	Elongation zone	Initial	distant	4	1.57389e+08	1.57451e+08	chr4:157388953..157451419	17	S4_153838336;S4_153838337;S4_153840699;S4_153840701;S4_153840705;AX-91625818;AX-91625823;AX-90895993;AX-90896000;AX-90895988;AX-91625810;AX-91625815;AX-91625821;AX-91625819;S4_153847447;S4_153847498;S4_153847609	S4_153838336	S4_153847609	S4_153838336	chr4:157415587	157415587	12.5554	0.337302	0.174432	0.237947
QTL17	FD_PIP13	PIP1;3	Mature zone	Initial	distant	4	1.3229e+08	1.41889e+08	chr4:132289736..141888980	173	S4_130031697;AX-90889816;AX-91621555;AX-90889972;AX-90889963;AX-91621559;AX-90890001;S4_130619356;S4_130619382;AX-90889993;S4_130856816;AX-90890046;AX-91621609;AX-90890053;AX-90890068;AX-91621613;AX-90890040;AX-90890039;AX-90890067;AX-91621621;AX-91621611;AX-90890050;AX-91621612;AX-90890075;AX-90580758;AX-91621629;AX-91621637;AX-91400108;AX-91421531;S4_130960787;S4_130960791;S4_130960792;AX-90890…	S4_130031697	AX-90891986	AX-90889963	chr4:133665713	133665713	11.4817	0.232143	0.163444	-0.434852
QTL13	FD_PIP22_ez_subpop	PIP2;2	Elongation zone	Subpop	distant	2	3.54606e+07	3.55844e+07	chr2:35460648..35584410	18	AX-91515531;AX-91515530;AX-90739576;AX-90739570;AX-91515515;AX-91515508;AX-90739579;AX-90739615;AX-91515546;S2_34007801;AX-91447392;AX-90739618;AX-91515542;S2_34017366;AX-90739611;AX-91515545;AX-90739593;AX-90635761	AX-91515531	AX-90635761	S2_34007801	chr2:35523711	35523711	6.73497	0.0590909	0.0874444	0.257436
QTL38	FD_PIP13_ez	PIP1;3	Elongation zone	Initial	distant	4	1.57565e+08	1.57676e+08	chr4:157564969..157676384	18	S4_154029357;AX-90576653;AX-91397810;AX-90618201;AX-90618196;AX-90896048;AX-90896052;S4_154046241;S4_154046264;S4_154046289;AX-90586636;AX-90896047;PZE-104079748;AX-91625857;AX-91851548;AX-91625861;AX-91851552;S4_154094819	S4_154029357	S4_154094819	AX-90618201	chr4:157606967	157606967	11.8769	0.446429	0.162399	-0.241139
QTL38	FD_PIP22_ez_subpop	PIP2;2	Elongation zone	Subpop	distant	2	5.06752e+07	5.51726e+07	chr2:50675224..55172585	19	S2_49116421;S2_49514274;AX-91518435;AX-91427368;AX-90623373;S2_50356800;AX-90744000;PZE-102071691;S2_51286654;S2_51750386;AX-90591437;S2_52284415;S2_52318343;PUT-163a-29946189-1837;S2_52304991;AX-91518898;AX-91518931;AX-90744607;S2_52659862	S2_49116421	S2_52659862	S2_52318343	chr2:54348463	54348463	9.64449	0.0681818	0.151073	0.320807
QTL12	FD_PIP13	PIP1;3	Mature zone	Initial	distant	4	1.06964e+08	1.08953e+08	chr4:106963730..108952797	2	AX-90883514;AX-90883431	AX-90883514	AX-90883431	AX-90883431	chr4:108144442	108144442	9.43242	0.115079	0.131846	-0.387925
QTL15	FD_PIP13	PIP1;3	Mature zone	Initial	distant	4	1.1872e+08	1.21357e+08	chr4:118719502..121356901	2	AX-90885965;AX-91618786	AX-90885965	AX-91618786	AX-90885965	chr4:119527857	119527857	8.32559	0.111111	0.114708	-0.364528
QTL19	FD_PIP13	PIP1;3	Mature zone	Initial	distant	4	1.53641e+08	1.53715e+08	chr4:153641255..153715301	2	S4_150236751;S4_150236757	S4_150236751	S4_150236757	S4_150236751	chr4:153678341	153678341	11.2961	0.0833333	0.157625	-0.404324
QTL20	FD_PIP13	PIP1;3	Mature zone	Initial	distant	4	1.53822e+08	1.53897e+08	chr4:153821651..153896984	2	AX-91625117;AX-91625116	AX-91625117	AX-91625116	AX-91625117	chr4:153858123	153858123	6.33317	0.130952	0.0823304	-0.315517
QTL22	FD_PIP13	PIP1;3	Mature zone	Initial	distant	4	1.54344e+08	1.54417e+08	chr4:154344013..154417211	2	PZE-104076606;AX-91219911	PZE-104076606	AX-91219911	PZE-104076606	chr4:154378841	154378841	5.4355	0.295635	0.0685124	-0.311067
QTL24	FD_PIP13	PIP1;3	Mature zone	Initial	distant	4	1.54887e+08	1.54954e+08	chr4:154886746..154954082	2	S4_151405481;AX-91625328	S4_151405481	AX-91625328	S4_151405481	chr4:154919922	154919922	7.15456	0.230159	0.0952902	-0.335587
QTL28	FD_PIP13	PIP1;3	Mature zone	Initial	distant	4	1.55932e+08	1.56027e+08	chr4:155932064..156027484	2	S4_152408610;PZE-104078143	S4_152408610	PZE-104078143	S4_152408610	chr4:155962314	155962314	7.68232	0.309524	0.101011	-0.353109
QTL29	FD_PIP13	PIP1;3	Mature zone	Initial	distant	4	1.56112e+08	1.56185e+08	chr4:156112324..156184532	2	AX-91625562;AX-90895632	AX-91625562	AX-90895632	AX-91625562	chr4:156142094	156142094	7.77888	0.103175	0.104474	-0.343319
QTL3	FD_PIP13	PIP1;3	Mature zone	Initial	distant	4	1.5451e+07	1.54768e+07	chr4:15450964..15476820	2	S4_14362388;S4_14362512	S4_14362388	S4_14362512	S4_14362512	chr4:15463962	15463962	5.37147	0.128968	0.0655529	-0.286162
QTL42	FD_PIP13	PIP1;3	Mature zone	Initial	distant	4	1.57851e+08	1.57904e+08	chr4:157850804..157904350	2	S4_154314306;AX-91625921	S4_154314306	AX-91625921	AX-91625921	chr4:157878839	157878839	15.6033	0.0873016	0.217559	-0.465766
QTL47	FD_PIP13	PIP1;3	Mature zone	Initial	distant	4	1.58625e+08	1.58672e+08	chr4:158624735..158672481	2	AX-90896353;AX-90896352	AX-90896353	AX-90896352	AX-90896353	chr4:158648626	158648626	11.2564	0.0992063	0.156394	-0.399673
QTL50	FD_PIP13	PIP1;3	Mature zone	Initial	distant	4	1.59088e+08	1.59134e+08	chr4:159087744..159133755	2	S4_155609712;S4_155609727	S4_155609712	S4_155609727	S4_155609712	chr4:159110754	159110754	8.24486	0.188492	0.109248	-0.357928
QTL55	FD_PIP13	PIP1;3	Mature zone	Initial	distant	4	1.60013e+08	1.60058e+08	chr4:160013003..160057741	2	AX-90896768;AX-90896780	AX-90896768	AX-90896780	AX-90896768	chr4:160034508	160034508	6.83196	0.126984	0.0877514	-0.331461
QTL6	FD_PIP11_ubi	PIP1;1	Mature zone	ubi-adj	distant	5	6.80925e+07	6.82032e+07	chr5:68092456..68203248	2	AX-91654082;AX-90938497	AX-91654082	AX-90938497	AX-91654082	chr5:68147602	68147602	5.44322	0.0595238	0.109233	0.23907
QTL78	FD_PIP13	PIP1;3	Mature zone	Initial	distant	5	7.80333e+06	7.82566e+06	chr5:7803333..7825655	2	AX-90922632;AX-90922633	AX-90922632	AX-90922633	AX-90922632	chr5:7814583	7814583	5.43536	0.15873	0.0601864	-0.299986
QTL93	FD_PIP13	PIP1;3	Mature zone	Initial	distant	7	1.78123e+08	1.78129e+08	chr7:178122907..178128749	2	S7_172752488;S7_172752469	S7_172752488	S7_172752469	S7_172752488	chr7:178125815	178125815	5.21128	0.0555556	0.0619605	0.269703
QTL96	FD_PIP13	PIP1;3	Mature zone	Initial	distant	7	1.79127e+08	1.79133e+08	chr7:179127074..179133014	2	S7_171678584;S7_171678541	S7_171678584	S7_171678541	S7_171678584	chr7:179130023	179130023	5.08716	0.176587	0.0598	-0.277844
QTL1	FD_PIP25	PIP2;5	Mature zone	Initial	distant	1	9.83237e+07	9.84615e+07	chr1:98323745..98461530	2	AX-91471189;AX-90675853	AX-91471189	AX-90675853	AX-91471189	chr1:98392372	98392372	5.5901	0.375	0.0757413	-0.608878
QTL1	FD_PIP25_cov	PIP2;5	Mature zone	Cov	distant	1	2.31359e+08	2.31493e+08	chr1:231358641..231492539	2	AX-91495601;AX-90709567	AX-91495601	AX-90709567	AX-91495601	chr1:231398578	231398578	5.00674	0.0615079	0.116919	-0.365475
QTL82	FD_PIP22_subpop	PIP2;2	Mature zone	Subpop	distant	10	1.40284e+08	1.40294e+08	chr10:140283810..140294479	2	S10_139035839;S10_139036376	S10_139035839	S10_139036376	S10_139035839	chr10:140288892	140288892	5.00423	0.0545455	0.0708165	0.372549
QTL118	FD_PIP22_ez_subpop	PIP2;2	Elongation zone	Subpop	distant	2	1.83301e+08	1.83332e+08	chr2:183300741..183332168	2	S2_177898311;S2_177899899	S2_177898311	S2_177899899	S2_177899899	chr2:183317273	183317273	7.36729	0.0863636	0.107218	0.260174
QTL17	FD_PIP22_ez_subpop	PIP2;2	Elongation zone	Subpop	distant	2	3.80484e+07	3.81289e+07	chr2:38048443..38128868	2	S2_36588768;S2_36588837	S2_36588768	S2_36588837	S2_36588768	chr2:38088611	38088611	5.01621	0.0727273	0.0630811	0.216356
QTL19	FD_PIP22_ez_subpop	PIP2;2	Elongation zone	Subpop	distant	2	3.89193e+07	3.89999e+07	chr2:38919320..38999873	2	S2_37420170;S2_37420185	S2_37420170	S2_37420185	S2_37420170	chr2:38959593	38959593	6.85588	0.0636364	0.0911076	0.259976
QTL20	FD_PIP22_ez_subpop	PIP2;2	Elongation zone	Subpop	distant	2	3.98549e+07	3.99472e+07	chr2:39854896..39947204	2	AX-91393508;S2_38342239	AX-91393508	S2_38342239	S2_38342239	chr2:39906663	39906663	5.98562	0.0590909	0.074622	0.24438
QTL25	FD_PIP22_ez_subpop	PIP2;2	Elongation zone	Subpop	distant	2	4.21933e+07	4.22818e+07	chr2:42193263..42281757	2	AX-91516685;AX-90567750	AX-91516685	AX-90567750	AX-91516685	chr2:42235526	42235526	5.12037	0.0931818	0.0638516	0.225332
QTL28	FD_PIP22_ez_subpop	PIP2;2	Elongation zone	Subpop	distant	2	4.27462e+07	4.28325e+07	chr2:42746182..42832529	2	S2_41023828;S2_41024486	S2_41023828	S2_41024486	S2_41023828	chr2:42789008	42789008	7.78284	0.0545455	0.107914	0.27865
QTL32	FD_PIP22_ez_subpop	PIP2;2	Elongation zone	Subpop	distant	2	4.42166e+07	4.43075e+07	chr2:44216622..44307504	2	AX-90741862;AX-90596348	AX-90741862	AX-90596348	AX-90741862	chr2:44261758	44261758	6.85014	0.0659091	0.0983844	0.262936
QTL46	FD_PIP22_ez_subpop	PIP2;2	Elongation zone	Subpop	distant	2	9.50159e+07	9.61443e+07	chr2:95015905..96144303	2	PZE-102090050;AX-90755098	PZE-102090050	AX-90755098	PZE-102090050	chr2:95507041	95507041	11.7474	0.172727	0.184327	-0.375095
QTL5	FD_PIP22_ez_subpop	PIP2;2	Elongation zone	Subpop	distant	2	3.26954e+07	3.27739e+07	chr2:32695355..32773944	2	S2_31218192;S2_31218212	S2_31218192	S2_31218212	S2_31218192	chr2:32734665	32734665	6.69038	0.0590909	0.0897713	0.260446
QTL57	FD_PIP22_ez_subpop	PIP2;2	Elongation zone	Subpop	distant	2	1.53732e+08	1.5384e+08	chr2:153731953..153839733	2	AX-91418751;AX-91451999	AX-91418751	AX-91451999	AX-91418751	chr2:153784915	153784915	9.43356	0.0931818	0.148421	0.331668
QTL70	FD_PIP22_ez_subpop	PIP2;2	Elongation zone	Subpop	distant	2	1.75135e+08	1.75207e+08	chr2:175134930..175206800	2	PZE-102123185;SYN29855	PZE-102123185	SYN29855	PZE-102123185	chr2:175170805	175170805	8.64715	0.409091	0.134809	-0.319586
QTL73	FD_PIP22_ez_subpop	PIP2;2	Elongation zone	Subpop	distant	2	1.75764e+08	1.7583e+08	chr2:175764312..175829948	2	S2_171068662;S2_171068700	S2_171068662	S2_171068700	S2_171068662	chr2:175797200	175797200	8.67721	0.415909	0.134527	-0.285586
QTL89	FD_PIP22_ez_subpop	PIP2;2	Elongation zone	Subpop	distant	2	1.78076e+08	1.78125e+08	chr2:178075505..178124561	2	S2_173285970;S2_173286072	S2_173285970	S2_173286072	S2_173286072	chr2:178100104	178100104	10.3722	0.436364	0.164035	-0.319821
QTL9	FD_PIP22_ez_subpop	PIP2;2	Elongation zone	Subpop	distant	2	3.3417e+07	3.34972e+07	chr2:33416962..33497177	2	S2_31944064;S2_31945247	S2_31944064	S2_31945247	S2_31945247	chr2:33457640	33457640	7.44662	0.0545455	0.102125	0.276242
QTL91	FD_PIP22_ez_subpop	PIP2;2	Elongation zone	Subpop	distant	2	1.78442e+08	1.78514e+08	chr2:178442454..178514142	2	S2_173641317;S2_173666231	S2_173641317	S2_173666231	S2_173666231	chr2:178490822	178490822	10.4553	0.418182	0.164699	-0.301583
QTL95	FD_PIP22_ez_subpop	PIP2;2	Elongation zone	Subpop	distant	2	1.79054e+08	1.79098e+08	chr2:179053555..179098383	2	AX-90776232;AX-90776251	AX-90776232	AX-90776251	AX-90776251	chr2:179076587	179076587	13.3248	0.170455	0.212007	0.362205
QTL17	FD_PIP22_subpop	PIP2;2	Mature zone	Subpop	distant	2	8.46045e+07	8.58565e+07	chr2:84604546..85856458	2	AX-90752417;S2_83189264	AX-90752417	S2_83189264	AX-90752417	chr2:85095682	85095682	5.44838	0.0636364	0.0802502	0.381576
QTL21	FD_PIP22_subpop	PIP2;2	Mature zone	Subpop	distant	2	1.31647e+08	1.32629e+08	chr2:131646503..132629073	2	S2_127959445;PZE-102103687	S2_127959445	PZE-102103687	PZE-102103687	chr2:132137937	132137937	6.20323	0.418182	0.0896355	-0.400182
QTL25	FD_PIP22_subpop	PIP2;2	Mature zone	Subpop	distant	2	1.40487e+08	1.41471e+08	chr2:140486938..141471018	2	S2_136349291;S2_136351099	S2_136349291	S2_136351099	S2_136349291	chr2:140978074	140978074	8.97875	0.0659091	0.143308	0.487226
QTL30	FD_PIP22_subpop	PIP2;2	Mature zone	Subpop	distant	2	1.5319e+08	1.5332e+08	chr2:153189992..153319785	2	AX-90622760;AX-90769480	AX-90622760	AX-90769480	AX-90622760	chr2:153242099	153242099	7.26178	0.0522727	0.113119	0.442889
QTL37	FD_PIP22_subpop	PIP2;2	Mature zone	Subpop	distant	2	1.68031e+08	1.69133e+08	chr2:168031402..169133177	2	AX-90773556;S2_163939277	AX-90773556	S2_163939277	S2_163939277	chr2:168642041	168642041	8.46802	0.0522727	0.133827	0.475123
QTL42	FD_PIP22_subpop	PIP2;2	Mature zone	Subpop	distant	2	1.7347e+08	1.73564e+08	chr2:173469987..173564431	2	AX-91846111;ZM012527-0401	AX-91846111	ZM012527-0401	AX-91846111	chr2:173517124	173517124	8.74947	0.104545	0.139965	0.48815
QTL46	FD_PIP22_subpop	PIP2;2	Mature zone	Subpop	distant	2	1.74426e+08	1.74507e+08	chr2:174426034..174507072	2	S2_169633294;S2_169633295	S2_169633294	S2_169633295	S2_169633295	chr2:174466661	174466661	5.23804	0.452273	0.0767752	-0.395271
QTL5	FD_PIP22_subpop	PIP2;2	Mature zone	Subpop	distant	2	4.78481e+07	4.79583e+07	chr2:47848084..47958271	2	AX-90584508;AX-90742815	AX-90584508	AX-90742815	AX-90742815	chr2:47905061	47905061	5.43854	0.0613636	0.080172	0.38283
QTL55	FD_PIP22_subpop	PIP2;2	Mature zone	Subpop	distant	2	1.77276e+08	1.77331e+08	chr2:177276178..177330888	2	AX-91846152;S2_172490463	AX-91846152	S2_172490463	S2_172490463	chr2:177303854	177303854	9.36574	0.0545455	0.150673	0.506199
QTL59	FD_PIP22_subpop	PIP2;2	Mature zone	Subpop	distant	2	1.79054e+08	1.79098e+08	chr2:179053555..179098383	2	AX-90776232;AX-90776251	AX-90776232	AX-90776251	AX-90776232	chr2:179075386	179075386	5.49511	0.168182	0.0808596	0.379828
QTL61	FD_PIP22_subpop	PIP2;2	Mature zone	Subpop	distant	2	1.79509e+08	1.79551e+08	chr2:179508647..179550961	2	AX-90776349;S2_174681973	AX-90776349	S2_174681973	S2_174681973	chr2:179530252	179530252	7.60702	0.0636364	0.119593	0.453596
QTL63	FD_PIP22_subpop	PIP2;2	Mature zone	Subpop	distant	2	1.79653e+08	1.79694e+08	chr2:179653231..179694052	2	AX-90776410;AX-90621203	AX-90776410	AX-90621203	AX-90621203	chr2:179673713	179673713	8.46792	0.0681818	0.134923	0.47923
QTL103	FD_PIP25	PIP2;5	Mature zone	Initial	distant	2	1.98487e+08	1.98517e+08	chr2:198486522..198516999	2	AX-91846400;AX-90781310	AX-91846400	AX-90781310	AX-91846400	chr2:198501668	198501668	5.50535	0.492063	0.0741836	0.561366
QTL12	FD_PIP25	PIP2;5	Mature zone	Initial	distant	2	2.55078e+07	2.55809e+07	chr2:25507759..25580887	2	AX-91513844;AX-91513828	AX-91513844	AX-91513828	AX-91513844	chr2:25533927	25533927	5.7048	0.30754	0.0777694	0.612428
QTL19	FD_PIP25	PIP2;5	Mature zone	Initial	distant	2	2.64197e+07	2.65325e+07	chr2:26419674..26532537	2	AX-91513977;AX-90737151	AX-91513977	AX-90737151	AX-90737151	chr2:26503183	26503183	8.31886	0.291667	0.119512	0.738581
QTL20	FD_PIP25	PIP2;5	Mature zone	Initial	distant	2	2.66009e+07	2.66714e+07	chr2:26600926..26671387	2	AX-90737172;AX-91513993	AX-90737172	AX-91513993	AX-90737172	chr2:26630884	26630884	8.04088	0.293651	0.115206	0.724269
QTL35	FD_PIP25	PIP2;5	Mature zone	Initial	distant	2	3.10728e+07	3.11499e+07	chr2:31072765..31149916	2	S2_29667500;AX-91381627	S2_29667500	AX-91381627	S2_29667500	chr2:31111332	31111332	10.5989	0.365079	0.154772	0.840338
QTL37	FD_PIP25	PIP2;5	Mature zone	Initial	distant	2	3.24316e+07	3.25357e+07	chr2:32431640..32535672	2	AX-90738763;S2_30997392	AX-90738763	S2_30997392	AX-90738763	chr2:32470799	32470799	9.00104	0.136905	0.129768	0.852904
QTL38	FD_PIP25	PIP2;5	Mature zone	Initial	distant	2	3.26298e+07	3.27093e+07	chr2:32629785..32709291	2	AX-90738849;AX-91421318	AX-90738849	AX-91421318	AX-91421318	chr2:32670054	32670054	7.71259	0.259921	0.109733	0.708436
QTL41	FD_PIP25	PIP2;5	Mature zone	Initial	distant	2	3.37279e+07	3.38085e+07	chr2:33727908..33808506	2	AX-91440571;S2_32261719	AX-91440571	S2_32261719	AX-91440571	chr2:33767485	33767485	9.44215	0.255952	0.137105	0.795191
QTL44	FD_PIP25	PIP2;5	Mature zone	Initial	distant	2	3.44081e+07	3.44883e+07	chr2:34408117..34488344	2	S2_32949539;AX-91515332	S2_32949539	AX-91515332	S2_32949539	chr2:34447903	34447903	7.96996	0.343254	0.113652	0.721897
QTL45	FD_PIP25	PIP2;5	Mature zone	Initial	distant	2	3.452e+07	3.46464e+07	chr2:34519979..34646401	2	S2_33034339;SYN5573	S2_33034339	SYN5573	S2_33034339	chr2:34559786	34559786	6.96505	0.353175	0.0977271	0.648594
QTL53	FD_PIP25	PIP2;5	Mature zone	Initial	distant	2	3.67454e+07	3.68909e+07	chr2:36745365..36890904	2	AX-91515727;S2_35347198	AX-91515727	S2_35347198	S2_35347198	chr2:36850796	36850796	5.12136	0.416667	0.0682831	0.569525
QTL89	FD_PIP25	PIP2;5	Mature zone	Initial	distant	2	1.9096e+08	1.90984e+08	chr2:190960126..190983538	2	S2_185378318;AX-90648751	S2_185378318	AX-90648751	S2_185378318	chr2:190970349	190970349	6.77422	0.210317	0.0938687	0.615872
QTL2	FD_PIP25_cov	PIP2;5	Mature zone	Cov	distant	2	1.89261e+08	1.89282e+08	chr2:189260759..189281790	2	S2_183754609;S2_183754611	S2_183754609	S2_183754611	S2_183754609	chr2:189271280	189271280	6.04124	0.271825	0.133691	0.42542
QTL1	FD_PIP13_ez	PIP1;3	Elongation zone	Initial	distant	3	1.77641e+07	1.78576e+07	chr3:17764090..17857589	2	S3_18436450;S3_18436477	S3_18436450	S3_18436477	S3_18436450	chr3:17810635	17810635	5.44377	0.077381	0.0574901	0.146738
QTL4	FD_PIP13_ez_cov	PIP1;3	Elongation zone	Cov	distant	3	9.21632e+06	9.23921e+06	chr3:9216317..9239215	2	S3_9949231;S3_9949240	S3_9949231	S3_9949240	S3_9949240	chr3:9227757	9227757	5.39648	0.369048	0.113382	0.124175
QTL21	FD_PIP13_cov	PIP1;3	Mature zone	Cov	distant	4	1.59088e+08	1.59134e+08	chr4:159087744..159133755	2	S4_155609712;S4_155609727	S4_155609712	S4_155609727	S4_155609712	chr4:159110754	159110754	5.47786	0.188492	0.125408	-0.235767
QTL22	FD_PIP13_cov	PIP1;3	Mature zone	Cov	distant	4	1.59587e+08	1.59631e+08	chr4:159587048..159631435	2	PZE-104081748;AX-91446387	PZE-104081748	AX-91446387	PZE-104081748	chr4:159609230	159609230	6.38228	0.404762	0.13929	-0.255811
QTL25	FD_PIP13_cov	PIP1;3	Mature zone	Cov	distant	4	1.59839e+08	1.59883e+08	chr4:159838575..159882562	2	S4_156334896;S4_156335355	S4_156334896	S4_156335355	S4_156334896	chr4:159860368	159860368	5.6347	0.0674603	0.127902	0.216908
QTL5	FD_PIP13_cov	PIP1;3	Mature zone	Cov	distant	4	1.56817e+08	1.56873e+08	chr4:156817413..156873474	2	AX-91625684;AX-90895823	AX-91625684	AX-90895823	AX-91625684	chr4:156845413	156845413	6.19834	0.111111	0.136151	-0.263136
QTL6	FD_PIP13_cov	PIP1;3	Mature zone	Cov	distant	4	1.57022e+08	1.57078e+08	chr4:157022142..157077802	2	AX-91625726;AX-90895897	AX-91625726	AX-90895897	AX-90895897	chr4:157050359	157050359	5.62614	0.444444	0.127146	-0.303238
QTL10	FD_PIP13_ez	PIP1;3	Elongation zone	Initial	distant	4	1.84567e+07	1.84905e+07	chr4:18456733..18490471	2	PZE-104017349;S4_17334139	PZE-104017349	S4_17334139	S4_17334139	chr4:18473615	18473615	6.07041	0.0873016	0.0736669	0.157389
QTL13	FD_PIP13_ez	PIP1;3	Elongation zone	Initial	distant	4	2.17679e+07	2.18198e+07	chr4:21767945..21819775	2	AX-90861170;AX-90861184	AX-90861170	AX-90861184	AX-90861170	chr4:21792645	21792645	5.49645	0.277778	0.0645347	-0.158203
QTL22	FD_PIP13_ez	PIP1;3	Elongation zone	Initial	distant	4	1.53641e+08	1.53715e+08	chr4:153641255..153715301	2	S4_150236751;S4_150236757	S4_150236751	S4_150236757	S4_150236751	chr4:153678341	153678341	6.2278	0.0833333	0.0763812	-0.163059
QTL26	FD_PIP13_ez	PIP1;3	Elongation zone	Initial	distant	4	1.54887e+08	1.54959e+08	chr4:154886746..154959469	2	S4_151405481;AX-90895312	S4_151405481	AX-90895312	S4_151405481	chr4:154919922	154919922	5.95789	0.230159	0.0720057	-0.161277
QTL27	FD_PIP13_ez	PIP1;3	Elongation zone	Initial	distant	4	1.54978e+08	1.55044e+08	chr4:154977890..155044291	2	AX-91625355;AX-90645014	AX-91625355	AX-90645014	AX-91625355	chr4:155010746	155010746	5.83235	0.142857	0.0698534	-0.160021
QTL37	FD_PIP13_ez	PIP1;3	Elongation zone	Initial	distant	4	1.57464e+08	1.57519e+08	chr4:157464283..157519006	2	AX-90896025;S4_153922755	AX-90896025	S4_153922755	AX-90896025	chr4:157490732	157490732	8.01829	0.154762	0.1047	-0.187811
QTL48	FD_PIP13_ez	PIP1;3	Elongation zone	Initial	distant	4	1.59088e+08	1.59134e+08	chr4:159087744..159133755	2	S4_155609712;S4_155609727	S4_155609712	S4_155609727	S4_155609712	chr4:159110754	159110754	6.54148	0.188492	0.0774742	-0.168864
QTL51	FD_PIP13_ez	PIP1;3	Elongation zone	Initial	distant	4	1.60013e+08	1.60056e+08	chr4:160012689..160055924	2	S4_156513274;AX-91626333	S4_156513274	AX-91626333	S4_156513274	chr4:160034194	160034194	7.90515	0.198413	0.101747	-0.188979
QTL55	FD_PIP13_ez	PIP1;3	Elongation zone	Initial	distant	4	1.6055e+08	1.60591e+08	chr4:160550077..160591456	2	AX-91626403;S4_157091939	AX-91626403	S4_157091939	S4_157091939	chr4:160570849	160570849	6.74435	0.301587	0.0847897	-0.178898
QTL8	FD_PIP13_ez_cov	PIP1;3	Elongation zone	Cov	distant	4	1.57582e+08	1.57635e+08	chr4:157582446..157635184	2	AX-90896047;PZE-104079748	AX-90896047	PZE-104079748	PZE-104079748	chr4:157609086	157609086	5.45217	0.450397	0.114009	0.127857
QTL33	FD_PIP13_cov	PIP1;3	Mature zone	Cov	distant	6	1.54881e+08	1.54909e+08	chr6:154881233..154908735	2	AX-91709142;AX-90635420	AX-91709142	AX-90635420	AX-90635420	chr6:154895125	154895125	5.44194	0.420635	0.122125	-0.239135
QTL4	FD_PIP25_ez	PIP2;5	Elongation zone	Initial	distant	7	1.73953e+08	1.7396e+08	chr7:173953252..173960265	2	AX-90630750;S7_168405232	AX-90630750	S7_168405232	S7_168405232	chr7:173957044	173957044	5.81734	0.188492	0.0720021	0.262219
QTL10	FD_PIP13_ez_cov	PIP1;3	Elongation zone	Cov	distant	8	1.07129e+08	1.07247e+08	chr8:107128767..107246679	2	S8_104820745;S8_104821067	S8_104820745	S8_104821067	S8_104820745	chr8:107187658	107187658	5.12317	0.0714286	0.109025	-0.112505
QTL11	FD_PIP13_ez_cov	PIP1;3	Elongation zone	Cov	distant	8	1.075e+08	1.07615e+08	chr8:107499973..107614883	2	S8_105235432;S8_105235434	S8_105235432	S8_105235434	S8_105235432	chr8:107557519	107557519	6.26391	0.0555556	0.12553	-0.126639
QTL14	FD_PIP13_ez_cov	PIP1;3	Elongation zone	Cov	distant	8	1.22775e+08	1.22813e+08	chr8:122774640..122812703	2	S8_119747762;S8_119747774	S8_119747762	S8_119747774	S8_119747762	chr8:122793678	122793678	5.18119	0.331349	0.108147	-0.120829
QTL132	FD_PIP22_ez_subpop	PIP2;2	Elongation zone	Subpop	distant	8	1.41517e+07	1.41852e+07	chr8:14151680..14185240	2	AX-91072441;AX-91072470	AX-91072441	AX-91072470	AX-91072470	chr8:14168790	14168790	5.45092	0.190909	0.0746967	0.216844
QTL136	FD_PIP22_ez_subpop	PIP2;2	Elongation zone	Subpop	distant	8	1.5087e+07	1.51195e+07	chr8:15087030..15119484	2	S8_14702663;S8_14703155	S8_14702663	S8_14703155	S8_14702663	chr8:15103062	15103062	8.06301	0.0522727	0.111584	0.254508
QTL141	FD_PIP22_ez_subpop	PIP2;2	Elongation zone	Subpop	distant	8	1.56979e+07	1.57322e+07	chr8:15697887..15732190	2	PZE-108015752;PZE-108015761	PZE-108015752	PZE-108015761	PZE-108015752	chr8:15713454	15713454	10.1376	0.0659091	0.140778	0.304716
QTL55	FD_PIP22_ez_subpop	PIP2;2	Elongation zone	Subpop	distant	2	1.5091e+08	1.51047e+08	chr2:150910103..151047316	20	AX-91845873;S2_146407560;S2_146408422;S2_146408566;S2_146408576;S2_146408616;S2_146408858;PZE-102112509;S2_146409265;S2_146409296;S2_146409300;S2_146415802;S2_146415819;S2_146415820;S2_146415824;AX-90768967;AX-91537043;S2_146439979;S2_146439985;S2_146440616	AX-91845873	S2_146440616	S2_146408566	chr2:150963306	150963306	15.8666	0.0522727	0.249986	0.420791
QTL62	FD_PIP13	PIP1;3	Mature zone	Initial	distant	4	1.61569e+08	1.61614e+08	chr4:161568689..161613884	21	AX-90897217;S4_158137332;AX-90897199;S4_158137977;S4_158137979;S4_158137989;S4_158138008;S4_158138385;S4_158138398;AX-91626640;AX-91437825;AX-91626628;S4_158141403;S4_158141437;AX-91392340;S4_158142639;AX-91626631;AX-91626624;AX-91626627;AX-90897202;AX-91626635	AX-90897217	AX-91626635	AX-90897217	chr4:161587950	161587950	6.1808	0.0892857	0.0807209	-0.327509
QTL78	FD_PIP22_ez_subpop	PIP2;2	Elongation zone	Subpop	distant	2	1.76524e+08	1.76601e+08	chr2:176524427..176601318	21	S2_171730430;AX-91541659;SYN23358;AX-90775537;AX-90775556;AX-91541670;AX-91541661;S2_171739009;PZE-102123692;S2_171742910;S2_171742912;S2_171742987;S2_171743012;S2_171743015;S2_171743016;S2_171743020;S2_171743021;S2_171743022;AX-91211870;AX-90775562;AX-91211871	S2_171730430	AX-91211871	AX-90775562	chr2:176569171	176569171	24.2826	0.0772727	0.367867	0.494425
QTL105	FD_PIP22_ez_subpop	PIP2;2	Elongation zone	Subpop	distant	2	1.80701e+08	1.80759e+08	chr2:180700809..180758541	22	S2_175509732;PZE-102126084;S2_175498331;AX-90776552;AX-90776571;AX-91846179;AX-90776556;AX-90776555;AX-90776568;AX-91542292;AX-91419695;AX-91542299;AX-90646225;AX-91450026;AX-90646226;S2_175491684;S2_175491677;S2_175491578;S2_175491545;AX-91211937;AX-91388453;AX-90583707	S2_175509732	AX-90583707	AX-90583707	chr2:180739604	180739604	17.1064	0.0795455	0.27152	0.405836
QTL9	FD_PIP13_cov	PIP1;3	Mature zone	Cov	distant	4	1.57305e+08	1.57382e+08	chr4:157304930..157382219	22	AX-90895975;S4_153751288;S4_153751297;AX-91625804;AX-91625803;S4_153751481;S4_153751482;S4_153751530;AX-91390456;AX-90647414;AX-90647413;AX-91625785;AX-91625787;AX-91440095;PZE-104079495;AX-90895964;AX-91401847;AX-90895981;AX-91625801;AX-91428462;AX-91625799;S4_153774340	AX-90895975	S4_153774340	AX-91440095	chr4:157333639	157333639	10.6184	0.44246	0.200455	-0.348132
QTL40	FD_PIP13_ez	PIP1;3	Elongation zone	Initial	distant	4	1.57795e+08	1.57904e+08	chr4:157794946..157904350	22	AX-90896092;S4_154259533;AX-91370374;S4_154261276;S4_154262403;AX-90896087;S4_154262478;S4_154262494;S4_154262495;S4_154264383;S4_154264432;S4_154264433;S4_154264434;S4_154264505;S4_154264696;S4_154264802;S4_154264803;AX-91625889;AX-91625903;AX-90896105;S4_154314320;AX-91625921	AX-90896092	AX-91625921	AX-91625889	chr4:157834735	157834735	10.6105	0.462302	0.14561	-0.231702
QTL39	FD_PIP22_ez_subpop	PIP2;2	Elongation zone	Subpop	distant	2	5.54974e+07	5.8233e+07	chr2:55497373..58232966	23	S2_53938289;S2_53938290;S2_53938291;S2_53938293;S2_53938294;S2_53938296;S2_53938297;S2_53938299;S2_53938301;S2_53938306;S2_53938309;S2_53938312;S2_54090881;S2_54093362;S2_54765239;AX-91519466;AX-90603381;AX-90745291;AX-90745326;S2_55558380;AX-90745346;S2_55688293;S2_55688686	S2_53938289	S2_55688686	S2_54765239	chr2:56799934	56799934	7.61028	0.0590909	0.114802	0.28594
QTL40	FD_PIP22_ez_subpop	PIP2;2	Elongation zone	Subpop	distant	2	5.90172e+07	6.14639e+07	chr2:59017245..61463868	23	PZE-102076264;S2_57542372;S2_57542561;S2_57542566;S2_57542569;S2_57542619;AX-91209915;AX-91519886;AX-91519905;AX-90745921;PZE-102076599;PZE-102076605;AX-91519911;S2_58472155;S2_58762842;S2_58766057;S2_58766074;S2_58766308;AX-90632017;AX-90746101;S2_58776935;AX-91520050;AX-90746122	PZE-102076264	AX-90746122	S2_58472155	chr2:60637093	60637093	14.1691	0.0545455	0.225767	0.362785
QTL76	FD_PIP25	PIP2;5	Mature zone	Initial	distant	2	4.77385e+07	4.79434e+07	chr2:47738460..47943411	25	AX-91517632;AX-91517623;AX-90742766;AX-91517636;AX-90742767;AX-90742765;AX-90742775;AX-90742802;AX-90742785;AX-90742788;S2_45957699;S2_45957700;S2_45957734;SYN24889;SYN24897;SYN24899;S2_45960667;SYN24894;SYN24896;S2_45960834;S2_45961064;S2_45961311;SYN24898;S2_45990371;AX-91517643	AX-91517632	AX-91517643	AX-90742802	chr2:47841018	47841018	7.76677	0.402778	0.110298	0.690129
QTL25	FD_PIP13	PIP1;3	Mature zone	Initial	distant	4	1.55138e+08	1.5534e+08	chr4:155137853..155339954	26	S4_151656449;S4_151657349;S4_151684842;S4_151747050;S4_151748898;S4_151749082;S4_151751298;S4_151751304;S4_151751420;S4_151751422;S4_151751426;S4_151751427;AX-90895395;S4_151817928;AX-91401097;AX-90895434;AX-91385437;AX-91385439;AX-90895446;SYN27219;AX-90895447;SYN27220;AX-90895429;AX-91625395;AX-91440479;AX-91625380	S4_151656449	AX-91625380	S4_151657349	chr4:155171159	155171159	9.41953	0.115079	0.124516	-0.373528
QTL31	FD_PIP25	PIP2;5	Mature zone	Initial	distant	2	2.95104e+07	2.96661e+07	chr2:29510394..29666117	26	S2_28126514;S2_28126515;S2_28126544;AX-90738023;AX-91514507;AX-90738037;AX-90738021;S2_28131093;S2_28131095;S2_28131096;AX-91514509;AX-90738030;AX-90738047;S2_28139742;S2_28139744;S2_28139771;S2_28139777;S2_28139992;S2_28139995;S2_28140006;AX-91514506;S2_28140248;AX-90587161;AX-91514515;S2_28143112;S2_28196337	S2_28126514	S2_28196337	S2_28126515	chr2:29547408	29547408	6.44034	0.472222	0.0869761	0.632277
QTL80	FD_PIP25	PIP2;5	Mature zone	Initial	distant	2	6.38252e+07	6.50187e+07	chr2:63825171..65018674	27	AX-91442069;PZE-102079606;PZE-102079607;AX-91844832;AX-91520850;AX-91520842;AX-91520854;AX-91520856;AX-91435057;S2_62740945;S2_62761097;AX-91844830;S2_62764596;S2_62764624;AX-91520833;AX-91520878;AX-90747225;S2_62923859;S2_62923861;S2_62923862;S2_62923867;AX-91409487;AX-91409486;AX-91414584;PZA02881.9;AX-91423432;PZE-102079741	AX-91442069	PZE-102079741	S2_62923859	chr2:64525361	64525361	5.59455	0.452381	0.0752679	0.551513
QTL43	FD_PIP13_ez	PIP1;3	Elongation zone	Initial	distant	4	1.58228e+08	1.58405e+08	chr4:158227815..158405440	27	PZE-104080384;AX-90896214;PZE-104080388;AX-90896217;PZE-104080391;AX-90896197;AX-90896246;S4_154715798;AX-91851557;AX-91219981;AX-91625976;AX-90896242;AX-90896241;AX-91219983;AX-91851558;S4_154796831;AX-90896254;AX-90896245;AX-91219985;AX-90896278;AX-90597411;AX-90583397;AX-90588247;AX-90588897;AX-90896281;AX-91626008;AX-90542966	PZE-104080384	AX-90542966	AX-90896217	chr4:158253074	158253074	10.1098	0.15873	0.137187	-0.20464
QTL96	FD_PIP22_ez_subpop	PIP2;2	Elongation zone	Subpop	distant	2	1.79111e+08	1.79226e+08	chr2:179110766..179225985	28	S2_174293902;S2_174294011;AX-91542069;S2_174294938;S2_174294940;S2_174294941;S2_174294944;S2_174294968;AX-90776259;S2_174298145;S2_174335759;AX-90644251;AX-90776269;AX-91542088;S2_174339146;S2_174339481;S2_174339621;S2_174339646;S2_174339769;S2_174339861;AX-91542087;S2_174345463;S2_174345465;AX-91542081;AX-90776285;AX-90776279;AX-91542100;AX-91542109	S2_174293902	AX-91542109	AX-90776269	chr2:179168284	179168284	13.3527	0.168182	0.21222	0.360904
QTL36	FD_PIP25	PIP2;5	Mature zone	Initial	distant	2	3.16705e+07	3.19121e+07	chr2:31670494..31912115	28	S2_30233931;AX-91396311;AX-91514884;AX-90738685;S2_30325938;AX-90738662;SYN2580;AX-90738670;AX-90738671;SYN2581;AX-90738661;PZE-102052699;S2_30284971;S2_30284816;S2_30284804;SYN2582;AX-91421058;S2_30273213;AX-91844465;S2_30261653;AX-90738647;SYN2579;AX-90738629;AX-90597777;AX-90645377;AX-91407584;S2_30398939;S2_30398747	S2_30233931	S2_30398747	SYN2582	chr2:31848211	31848211	9.62131	0.263889	0.140009	0.821015
QTL44	FD_PIP13_ez	PIP1;3	Elongation zone	Initial	distant	4	1.58488e+08	1.586e+08	chr4:158487912..158600107	28	S4_154986608;AX-90896306;AX-90896311;AX-91626012;AX-90896299;S4_155009366;S4_155009398;S4_155009460;AX-91626031;S4_155128694;S4_155128695;S4_155128821;S4_155129724;S4_155130122;S4_155130123;S4_155130124;S4_155130500;S4_155130502;S4_155134286;S4_155134287;S4_155134288;S4_155134290;S4_155134293;S4_155134295;S4_155134300;S4_155134345;AX-90896356;AX-90896367	S4_154986608	AX-90896367	AX-90896306	chr4:158512270	158512270	9.10553	0.0873016	0.121877	-0.195739
QTL32	FD_PIP25	PIP2;5	Mature zone	Initial	distant	2	2.97009e+07	2.98679e+07	chr2:29700946..29867861	29	S2_28300818;S2_28300819;AX-91514549;AX-90738093;S2_28311587;AX-90738091;AX-91514564;AX-91436166;AX-90632127;AX-90590521;AX-90738129;AX-91514575;AX-91395255;AX-91381542;AX-90738126;AX-91514574;AX-90738111;AX-90738124;AX-91514573;AX-91514570;AX-91514576;AX-91514569;AX-90738133;SYN33872;S2_28404997;S2_28405237;AX-90638641;SYN33871;AX-90738131	S2_28300818	AX-90738131	AX-91514549	chr2:29738538	29738538	9.31281	0.14881	0.133702	0.849846
QTL34	FD_PIP13	PIP1;3	Mature zone	Initial	local	4	1.5702e+08	1.5725e+08	chr4:157020309..157249685	70	AX-91851539;AX-90895869;S4_153472080;AX-90895877;S4_153472230;AX-91625740;AX-91625738;AX-91625721;AX-90895882;AX-91625726;AX-91625739;AX-91625737;AX-91625718;AX-90895897;AX-91625731;AX-90895895;AX-91219969;S4_153474293;AX-90895918;AX-90895922;AX-90605802;AX-91409982;AX-91390898;AX-91404546;S4_153520710;S4_153520992;S4_153521001;AX-91443487;AX-91424131;AX-90648510;AX-91439361;S4_153534138;AX-90631…	AX-91851539	AX-90895954	S4_153627019	chr4:157200014	157200014	28.8439	0.335317	0.387293	-0.637381
QTL10	FD_PIP13	PIP1;3	Mature zone	Initial	distant	4	9.83068e+07	1.01132e+08	chr4:98306803..101132227	3	AX-91616174;AX-91616283;AX-90882991	AX-91616174	AX-90882991	AX-91616283	chr4:99871191	99871191	9.24713	0.107143	0.129105	-0.385817
QTL21	FD_PIP13	PIP1;3	Mature zone	Initial	distant	4	1.54087e+08	1.5416e+08	chr4:154086776..154159853	3	AX-90895086;AX-91625157;AX-90619757	AX-90895086	AX-90619757	AX-90895086	chr4:154122460	154122460	12.4416	0.0793651	0.175963	-0.428211
QTL41	FD_PIP13	PIP1;3	Mature zone	Initial	distant	4	1.57795e+08	1.5785e+08	chr4:157794946..157850210	3	AX-90896092;S4_154262478;S4_154262495	AX-90896092	S4_154262495	S4_154262478	chr4:157824567	157824567	15.6683	0.111111	0.217976	-0.470223
QTL54	FD_PIP13	PIP1;3	Mature zone	Initial	distant	4	1.59898e+08	1.59979e+08	chr4:159898192..159978964	3	AX-90896709;AX-91626316;AX-91626317	AX-90896709	AX-91626317	AX-91626316	chr4:159957068	159957068	6.28849	0.162698	0.0811456	-0.304444
QTL58	FD_PIP13	PIP1;3	Mature zone	Initial	distant	4	1.60964e+08	1.61005e+08	chr4:160964187..161004735	3	S4_157504217;S4_157504636;S4_157504657	S4_157504217	S4_157504657	S4_157504217	chr4:160984268	160984268	7.16666	0.119048	0.0967141	-0.363485
QTL72	FD_PIP13	PIP1;3	Mature zone	Initial	distant	4	1.64505e+08	1.64539e+08	chr4:164504744..164538558	3	AX-90898073;AX-90898097;AX-90898084	AX-90898073	AX-90898084	AX-90898073	chr4:164521134	164521134	7.53869	0.19246	0.102439	-0.356325
QTL12	FD_PIP13_cov	PIP1;3	Mature zone	Cov	distant	4	1.57582e+08	1.57678e+08	chr4:157581568..157677604	3	S4_154046274;S4_154046282;AX-91625845	S4_154046274	AX-91625845	AX-91625845	chr4:157651615	157651615	5.78994	0.329365	0.130204	-0.237603
QTL91	FD_PIP13	PIP1;3	Mature zone	Initial	distant	7	1.77128e+08	1.77135e+08	chr7:177128161..177134573	3	S7_171537305;S7_171537766;S7_171537807	S7_171537305	S7_171537807	S7_171537766	chr7:177131575	177131575	5.64506	0.218254	0.0712205	-0.309734
QTL92	FD_PIP13	PIP1;3	Mature zone	Initial	distant	7	1.77177e+08	1.77184e+08	chr7:177177351..177183683	3	S7_171529891;AX-91067198;AX-91067179	S7_171529891	AX-91067179	AX-91067179	chr7:177180725	177180725	5.75892	0.196429	0.0712653	-0.319488
QTL97	FD_PIP13	PIP1;3	Mature zone	Initial	distant	7	1.79169e+08	1.79176e+08	chr7:179168991..179175582	3	AX-91443824;S7_171631663;S7_171631536	AX-91443824	S7_171631536	AX-91443824	chr7:179171941	179171941	6.38738	0.136905	0.07889	-0.328609
QTL1	FD_PIP22_ez_subpop	PIP2;2	Elongation zone	Subpop	distant	1	2.33675e+08	2.33762e+08	chr1:233674579..233762060	3	S1_230179856;S1_230179873;AX-91496060	S1_230179856	AX-91496060	S1_230179856	chr1:233717162	233717162	5.21955	0.254545	0.0715008	0.227398
QTL110	FD_PIP22_ez_subpop	PIP2;2	Elongation zone	Subpop	distant	2	1.81027e+08	1.81084e+08	chr2:181027284..181084415	3	SYN9560;SYN9559;AX-91542385	SYN9560	AX-91542385	SYN9559	chr2:181045913	181045913	9.75754	0.465909	0.152104	-0.291891
QTL111	FD_PIP22_ez_subpop	PIP2;2	Elongation zone	Subpop	distant	2	1.81124e+08	1.81189e+08	chr2:181123836..181188992	3	AX-91542408;SYN17434;AX-90776696	AX-91542408	AX-90776696	AX-91542408	chr2:181141955	181141955	9.50453	0.127273	0.147192	0.304468
QTL117	FD_PIP22_ez_subpop	PIP2;2	Elongation zone	Subpop	distant	2	1.83152e+08	1.83196e+08	chr2:183152390..183196059	3	S2_177750327;S2_177750366;S2_177763276	S2_177750327	S2_177763276	S2_177750327	chr2:183167542	183167542	7.18111	0.472727	0.108108	-0.272008
QTL21	FD_PIP22_ez_subpop	PIP2;2	Elongation zone	Subpop	distant	2	4.00895e+07	4.0171e+07	chr2:40089517..40170963	3	S2_38563779;S2_38563820;S2_38563964	S2_38563779	S2_38563964	S2_38563779	chr2:40130135	40130135	5.14785	0.0818182	0.0604421	0.227066
QTL29	FD_PIP22_ez_subpop	PIP2;2	Elongation zone	Subpop	distant	2	4.3244e+07	4.33455e+07	chr2:43243980..43345492	3	S2_41485032;S2_41499426;S2_41499454	S2_41485032	S2_41499454	S2_41485032	chr2:43287470	43287470	6.40947	0.106818	0.0843008	0.254433
QTL7	FD_PIP22_ez_subpop	PIP2;2	Elongation zone	Subpop	distant	2	3.30621e+07	3.31423e+07	chr2:33062118..33142344	3	S2_31590792;S2_31590863;S2_31592199	S2_31590792	S2_31592199	S2_31592199	chr2:33102942	33102942	7.44662	0.0545455	0.102125	0.276242
QTL84	FD_PIP22_ez_subpop	PIP2;2	Elongation zone	Subpop	distant	2	1.77412e+08	1.77466e+08	chr2:177412124..177466156	3	AX-91541816;AX-90775810;AX-90775803	AX-91541816	AX-90775803	AX-91541816	chr2:177438844	177438844	10.8801	0.359091	0.172881	-0.342564
QTL93	FD_PIP22_ez_subpop	PIP2;2	Elongation zone	Subpop	distant	2	1.78743e+08	1.78792e+08	chr2:178742585..178792388	3	AX-90776160;PZE-102124969;AX-91542008	AX-90776160	AX-91542008	AX-91542008	chr2:178769844	178769844	12.8423	0.113636	0.205214	0.368127
QTL94	FD_PIP22_ez_subpop	PIP2;2	Elongation zone	Subpop	distant	2	1.78904e+08	1.7898e+08	chr2:178903676..178980282	3	SYN4630;S2_174105517;AX-91542048	SYN4630	AX-91542048	S2_174105517	chr2:178928203	178928203	5.79883	0.172727	0.0825457	-0.245302
QTL98	FD_PIP22_ez_subpop	PIP2;2	Elongation zone	Subpop	distant	2	1.7943e+08	1.79478e+08	chr2:179429712..179477907	3	S2_174602933;AX-91542157;AX-90776360	S2_174602933	AX-90776360	S2_174602933	chr2:179450661	179450661	7.15013	0.309091	0.107943	-0.285362
QTL14	FD_PIP22_subpop	PIP2;2	Mature zone	Subpop	distant	2	7.30884e+07	7.45707e+07	chr2:73088366..74570707	3	S2_71666949;S2_71666964;PZE-102084256	S2_71666949	PZE-102084256	S2_71666949	chr2:73579502	73579502	7.42396	0.0545455	0.1158	0.444596
QTL15	FD_PIP22_subpop	PIP2;2	Mature zone	Subpop	distant	2	7.98247e+07	8.10224e+07	chr2:79824656..81022443	3	S2_78264444;S2_78426366;AX-90751229	S2_78264444	AX-90751229	S2_78264444	chr2:80315792	80315792	9.12428	0.0545455	0.14609	0.495914
QTL2	FD_PIP22_subpop	PIP2;2	Mature zone	Subpop	distant	2	1.28308e+07	1.28498e+07	chr2:12830834..12849848	3	AX-90733549;S2_12569319;S2_12569366	AX-90733549	S2_12569366	AX-90733549	chr2:12839857	12839857	5.38962	0.143182	0.0793254	0.383707
QTL24	FD_PIP22_subpop	PIP2;2	Mature zone	Subpop	distant	2	1.3922e+08	1.40357e+08	chr2:139220134..140357304	3	PZE-102110026;AX-91536125;AX-91536116	PZE-102110026	AX-91536116	PZE-102110026	chr2:139711270	139711270	6.67745	0.188636	0.100551	0.42028
QTL39	FD_PIP22_subpop	PIP2;2	Mature zone	Subpop	distant	2	1.71712e+08	1.72975e+08	chr2:171712429..172975022	3	AX-90774374;AX-91540876;AX-91540907	AX-90774374	AX-91540907	AX-90774374	chr2:172203565	172203565	10.0535	0.0613636	0.162465	0.523066
QTL53	FD_PIP22_subpop	PIP2;2	Mature zone	Subpop	distant	2	1.77044e+08	1.77123e+08	chr2:177043602..177123379	3	S2_172259009;AX-90775702;AX-90775705	S2_172259009	AX-90775705	AX-90775702	chr2:177093297	177093297	8.08321	0.172727	0.127724	0.465943
QTL8	FD_PIP22_subpop	PIP2;2	Mature zone	Subpop	distant	2	5.63088e+07	5.82283e+07	chr2:56308798..58228271	3	S2_54765239;S2_55483916;AX-90745346	S2_54765239	AX-90745346	AX-90745346	chr2:57737135	57737135	5.68822	0.279545	0.0836502	-0.395997
QTL105	FD_PIP25	PIP2;5	Mature zone	Initial	distant	2	2.00878e+08	2.0093e+08	chr2:200878073..200930219	3	AX-90789324;AX-90789323;AX-90789282	AX-90789324	AX-90789282	AX-90789323	chr2:200894112	200894112	5.33832	0.289683	0.0707317	0.518232
QTL111	FD_PIP25	PIP2;5	Mature zone	Initial	distant	2	2.14545e+08	2.15546e+08	chr2:214545399..215545794	3	AX-90785571;AX-90785578;SYN26567	AX-90785571	SYN26567	AX-90785578	chr2:215036638	215036638	5.83969	0.121032	0.0797109	0.587926
QTL13	FD_PIP25	PIP2;5	Mature zone	Initial	distant	2	2.56493e+07	2.57092e+07	chr2:25649306..25709238	3	AX-91513835;AX-91513823;AX-90736935	AX-91513835	AX-90736935	AX-91513823	chr2:25679626	25679626	6.53901	0.315476	0.0910861	0.653489
QTL22	FD_PIP25	PIP2;5	Mature zone	Initial	distant	2	2.6784e+07	2.69002e+07	chr2:26783975..26900245	3	AX-91514028;AX-91514030;AX-90737220	AX-91514028	AX-90737220	AX-91514030	chr2:26815100	26815100	8.76218	0.253968	0.126319	0.768734
QTL24	FD_PIP25	PIP2;5	Mature zone	Initial	distant	2	2.72787e+07	2.7353e+07	chr2:27278680..27352991	3	S2_25920490;S2_25920521;S2_25930448	S2_25920490	S2_25930448	S2_25920490	chr2:27310651	27310651	5.5358	0.119048	0.0752372	0.610123
QTL62	FD_PIP25	PIP2;5	Mature zone	Initial	distant	2	3.93328e+07	3.94137e+07	chr2:39332765..39413748	3	AX-90585991;AX-90585411;AX-90615221	AX-90585991	AX-90615221	AX-90585991	chr2:39373123	39373123	5.73874	0.238095	0.0776762	0.58975
QTL68	FD_PIP25	PIP2;5	Mature zone	Initial	distant	2	4.08694e+07	4.09523e+07	chr2:40869373..40952307	3	S2_39315108;AX-91516434;AX-90741022	S2_39315108	AX-90741022	AX-90741022	chr2:40911228	40911228	5.8544	0.359127	0.0797556	0.611637
QTL71	FD_PIP25	PIP2;5	Mature zone	Initial	distant	2	4.13294e+07	4.14624e+07	chr2:41329396..41462401	3	S2_39758995;AX-90741168;S2_39801300	S2_39758995	S2_39801300	S2_39801300	chr2:41420917	41420917	7.48174	0.184524	0.10396	0.661633
QTL79	FD_PIP25	PIP2;5	Mature zone	Initial	distant	2	6.04817e+07	6.16679e+07	chr2:60481705..61667891	3	AX-90746127;S2_59012022;S2_59012023	AX-90746127	S2_59012023	S2_59012022	chr2:61176754	61176754	5.47737	0.269841	0.0724228	0.568546
QTL93	FD_PIP25	PIP2;5	Mature zone	Initial	distant	2	1.9184e+08	1.91873e+08	chr2:191840028..191873073	3	AX-90779585;S2_186265752;AX-91544421	AX-90779585	AX-91544421	AX-91544421	chr2:191862835	191862835	8.87085	0.115079	0.128071	0.793708
QTL2	FD_PIP13_ez	PIP1;3	Elongation zone	Initial	distant	3	1.81327e+07	1.82877e+07	chr3:18132723..18287666	3	S3_18819073;S3_18819178;AX-91556941	S3_18819073	AX-91556941	AX-91556941	chr3:18236734	18236734	5.44566	0.0793651	0.0572179	0.143491
QTL3	FD_PIP13_ez	PIP1;3	Elongation zone	Initial	distant	3	1.82931e+07	1.84246e+07	chr3:18293052..18424623	3	S3_18969942;S3_18996392;S3_18997328	S3_18969942	S3_18997328	S3_18996392	chr3:18371197	18371197	5.44377	0.077381	0.0574901	0.146738
QTL15	FD_PIP13_cov	PIP1;3	Mature zone	Cov	distant	4	1.58001e+08	1.58089e+08	chr4:158000657..158088887	3	S4_154420465;AX-90896159;S4_154382211	S4_154420465	S4_154382211	AX-90896159	chr4:158027895	158027895	6.07219	0.0952381	0.134563	-0.256644
QTL7	FD_PIP13_cov	PIP1;3	Mature zone	Cov	distant	4	1.57091e+08	1.57147e+08	chr4:157091237..157147389	3	AX-90603773;S4_153535852;S4_153536522	AX-90603773	S4_153536522	AX-90603773	chr4:157118578	157118578	6.36825	0.404762	0.138977	-0.3254
QTL45	FD_PIP13_ez	PIP1;3	Elongation zone	Initial	distant	4	1.58623e+08	1.58672e+08	chr4:158623462..158672449	3	AX-91626064;AX-90896364;AX-90896353	AX-91626064	AX-90896353	AX-90896353	chr4:158648626	158648626	8.3903	0.0992063	0.109721	-0.185644
QTL142	FD_PIP22_ez_subpop	PIP2;2	Elongation zone	Subpop	distant	8	1.58521e+07	1.58879e+07	chr8:15852133..15887907	3	S8_15431505;S8_15435136;S8_15436202	S8_15431505	S8_15436202	S8_15435136	chr8:15871274	15871274	9.2485	0.0590909	0.132624	0.279027
QTL147	FD_PIP22_ez_subpop	PIP2;2	Elongation zone	Subpop	distant	8	1.72243e+07	1.72547e+07	chr8:17224297..17254730	3	AX-91073190;AX-91748465;AX-91073191	AX-91073190	AX-91073191	AX-91073190	chr8:17239452	17239452	5.4674	0.075	0.0652906	0.222983
QTL155	FD_PIP22_ez_subpop	PIP2;2	Elongation zone	Subpop	distant	8	3.70711e+07	3.87578e+07	chr8:37071057..38757802	3	S8_36553679;AX-91077999;AX-90588306	S8_36553679	AX-90588306	AX-91077999	chr8:37796051	37796051	5.31632	0.277273	0.0733342	0.219424
QTL157	FD_PIP22_ez_subpop	PIP2;2	Elongation zone	Subpop	distant	8	1.60706e+08	1.60795e+08	chr8:160705913..160794940	3	S8_155975013;S8_155975015;S8_155975586	S8_155975013	S8_155975586	S8_155975013	chr8:160750286	160750286	5.209	0.0727273	0.0695423	0.235601
QTL13	FD_PIP22_subpop	PIP2;2	Mature zone	Subpop	distant	2	7.1082e+07	7.2264e+07	chr2:71081992..72264023	30	PZA00170.1;AX-90584417;AX-91389100;AX-91433075;AX-90615079;AX-90615080;AX-91419261;AX-90615076;AX-91405865;AX-91405863;AX-91522217;AX-91522209;AX-90749034;AX-90613855;AX-90578346;AX-91396898;AX-91522206;AX-90749038;AX-91522216;AX-90749012;AX-90749015;AX-91522202;AX-90749049;AX-90749044;AX-90749061;AX-90749056;AX-91522222;AX-90749089;AX-91522249;AX-91522268	PZA00170.1	AX-91522268	AX-90584417	chr2:71573400	71573400	7.39052	0.147727	0.115789	0.449121
QTL86	FD_PIP22_ez_subpop	PIP2;2	Elongation zone	Subpop	distant	2	1.7762e+08	1.77699e+08	chr2:177620466..177699391	31	AX-91541857;AX-90775876;AX-90775875;AX-91541854;AX-90775849;S2_172834909;AX-90775867;PZE-102124127;AX-90775846;AX-90775847;AX-91541850;AX-91211897;AX-90775861;AX-91392463;AX-90775850;PZE-102124151;AX-91541844;AX-90775843;AX-91211898;AX-90775863;AX-90775844;AX-90775866;AX-90775868;AX-91541848;AX-90775869;S2_172855088;PZE-102124179;AX-91541849;AX-91400443;AX-91846156;AX-90775852	AX-91541857	AX-90775852	AX-90775876	chr2:177646476	177646476	11.0908	0.397727	0.176405	-0.35068
QTL62	FD_PIP22_ez_subpop	PIP2;2	Elongation zone	Subpop	local	2	1.67619e+08	1.73427e+08	chr2:167619354..173427207	132	S2_163418054;AX-91540227;AX-91540229;AX-90773451;AX-91211720;AX-90773446;AX-91211721;AX-90773431;PZE-102119963;AX-91540241;SYN8403;AX-90637703;S2_163679675;S2_163680546;AX-91540269;AX-91211727;S2_163718239;AX-90773006;S2_163728500;AX-90773556;S2_163826679;S2_163939277;AX-90773597;AX-91388577;AX-91211740;S2_164272897;S2_164272898;S2_164277410;S2_164277412;S2_164277557;AX-90773692;PZE-102120501;AX-…	S2_163418054	S2_168551532	AX-90774142	chr2:170958393	170958393	28.4647	0.0636364	0.417693	0.523518
QTL46	FD_PIP13	PIP1;3	Mature zone	Initial	distant	4	1.58488e+08	1.586e+08	chr4:158488076..158600107	34	AX-90896306;AX-90896311;AX-91626012;AX-90896299;AX-90896288;AX-91626020;AX-90896315;AX-90896316;S4_155009398;S4_155017225;S4_155128694;S4_155128695;S4_155128771;S4_155128821;S4_155129724;S4_155130122;S4_155130123;S4_155130124;S4_155130500;S4_155130502;S4_155130518;AX-90896360;AX-90896365;AX-91626063;S4_155134286;S4_155134287;S4_155134288;S4_155134290;S4_155134293;S4_155134295;S4_155134300;S4_1551…	AX-90896306	AX-90896367	AX-90896306	chr4:158512270	158512270	15.6033	0.0873016	0.217559	-0.465766
QTL40	FD_PIP25	PIP2;5	Mature zone	Initial	distant	2	3.32885e+07	3.36206e+07	chr2:33288496..33620639	34	S2_31824814;S2_31824919;AX-90600981;S2_31825412;AX-91452035;AX-91515135;AX-90739026;S2_31827394;S2_31827413;S2_31827421;S2_31827492;S2_31827502;S2_31827526;AX-91515129;AX-90739018;AX-90739031;S2_31828952;AX-91515136;S2_31921060;S2_31921269;S2_31921279;AX-90739060;S2_31923098;S2_31923159;S2_31924013;S2_31943865;AX-91381973;AX-90605040;S2_31944449;AX-91409275;S2_31963832;AX-90739089;AX-91515181;AX-…	S2_31824814	AX-91515180	S2_31944449	chr2:33456842	33456842	10.367	0.339286	0.150695	0.762818
QTL8	FD_PIP13	PIP1;3	Mature zone	Initial	distant	4	8.64831e+07	9.39632e+07	chr4:86483124..93963156	37	AX-90878179;AX-91612902;AX-91612944;AX-91613227;AX-91613336;S4_86601101;S4_86601102;S4_86601103;S4_86601104;S4_86601105;S4_86601107;S4_86601108;S4_86601110;S4_86601113;S4_86601116;S4_86601117;S4_86601128;S4_86601129;S4_86601130;AX-90878929;AX-91613458;AX-91613493;AX-91613498;AX-91613502;AX-90879025;AX-90879012;AX-91613501;AX-90879017;AX-90879018;AX-90879019;AX-91613504;AX-90879015;AX-90879135;S4_…	AX-90878179	AX-90879680	AX-90879680	chr4:93154801	93154801	9.12221	0.103175	0.126877	-0.386927
QTL33	FD_PIP22_subpop	PIP2;2	Mature zone	Subpop	distant	2	1.5403e+08	1.56885e+08	chr2:154029779..156884659	37	AX-91537650;AX-91537672;S2_150102389;S2_150102395;S2_150102396;S2_150102400;S2_150102401;S2_150102402;S2_150102403;AX-91537740;AX-90769860;AX-90769901;AX-90769909;AX-90769907;S2_150484942;AX-90769897;AX-90769935;AX-91537770;AX-91211485;S2_150624657;S2_150624701;S2_150624841;S2_150624889;S2_150624930;S2_150700098;S2_150700301;AX-90769987;AX-90770001;AX-91537835;S2_150803610;S2_150803612;S2_1508036…	AX-91537650	AX-90626503	AX-91537650	chr2:154520915	154520915	9.51621	0.0522727	0.152705	0.505964
QTL33	FD_PIP13	PIP1;3	Mature zone	Initial	distant	4	1.56902e+08	1.57014e+08	chr4:156901871..157013872	4	AX-90895854;AX-90895839;AX-90895838;S4_153407994	AX-90895854	S4_153407994	AX-90895839	chr4:156973299	156973299	8.50129	0.234127	0.116713	-0.382921
QTL40	FD_PIP13	PIP1;3	Mature zone	Initial	distant	4	1.57703e+08	1.57755e+08	chr4:157702598..157754663	4	PZA03311.4;S4_154166952;S4_154166979;S4_154166981	PZA03311.4	S4_154166981	S4_154166952	chr4:157728802	157728802	10.5542	0.146825	0.145476	-0.40391
QTL49	FD_PIP13	PIP1;3	Mature zone	Initial	distant	4	1.58784e+08	1.58833e+08	chr4:158784335..158832804	4	AX-90591461;S4_155295252;S4_155295309;S4_155295318	AX-90591461	S4_155295318	S4_155295318	chr4:158809262	158809262	8.04462	0.492063	0.108953	-0.362739
QTL52	FD_PIP13	PIP1;3	Mature zone	Initial	distant	4	1.59679e+08	1.59736e+08	chr4:159678667..159735541	4	S4_156178388;AX-90896635;AX-90896636;S4_156191251	S4_156178388	S4_156191251	AX-90896636	chr4:159713089	159713089	9.82915	0.111111	0.134235	-0.385235
QTL56	FD_PIP13	PIP1;3	Mature zone	Initial	distant	4	1.6044e+08	1.60483e+08	chr4:160440236..160483329	4	AX-90896877;AX-90896856;AX-90646782;AX-91381617	AX-90896877	AX-91381617	AX-90896877	chr4:160461058	160461058	8.04153	0.126984	0.109841	-0.36131
QTL57	FD_PIP13	PIP1;3	Mature zone	Initial	distant	4	1.60548e+08	1.60614e+08	chr4:160548461..160614021	4	S4_157090184;S4_157091939;S4_157112005;S4_157114637	S4_157090184	S4_157114637	S4_157112005	chr4:160590816	160590816	7.48874	0.138889	0.101345	-0.342797
QTL63	FD_PIP13	PIP1;3	Mature zone	Initial	distant	4	1.61745e+08	1.61807e+08	chr4:161744927..161807191	4	AX-90588810;S4_158343073;AX-91626676;AX-90897268	AX-90588810	AX-90897268	S4_158343073	chr4:161764768	161764768	5.52173	0.10119	0.0690867	-0.300877
QTL3	FD_PIP13_ez_cov	PIP1;3	Elongation zone	Cov	distant	1	2.06336e+08	2.06537e+08	chr1:206335689..206536640	4	AX-90600415;AX-90702822;AX-91490918;AX-90611672	AX-90600415	AX-90611672	AX-90611672	chr1:206465852	206465852	5.38288	0.386905	0.113028	-0.138872
QTL65	FD_PIP13_ez	PIP1;3	Elongation zone	Initial	distant	10	1.45879e+08	1.45891e+08	chr10:145878817..145890758	4	S10_145185352;S10_145185836;S10_145185870;S10_145185883	S10_145185352	S10_145185883	S10_145185870	chr10:145885021	145885021	5.3916	0.31746	0.0602372	-0.157929
QTL100	FD_PIP22_ez_subpop	PIP2;2	Elongation zone	Subpop	distant	2	1.79653e+08	1.79696e+08	chr2:179653231..179695887	4	AX-90776410;AX-90621203;AX-90776408;AX-90776396	AX-90776410	AX-90776396	AX-90621203	chr2:179673713	179673713	25.6462	0.0681818	0.387857	0.500327
QTL106	FD_PIP22_ez_subpop	PIP2;2	Elongation zone	Subpop	distant	2	1.80778e+08	1.80819e+08	chr2:180778411..180819153	4	S2_175580970;S2_175580997;S2_175581002;PZE-102126184	S2_175580970	PZE-102126184	S2_175580970	chr2:180797210	180797210	26.1473	0.0590909	0.395052	0.496736
QTL113	FD_PIP22_ez_subpop	PIP2;2	Elongation zone	Subpop	distant	2	1.82375e+08	1.82407e+08	chr2:182374636..182406738	4	S2_177115782;S2_177115784;S2_177115785;S2_177115790	S2_177115782	S2_177115790	S2_177115782	chr2:182390680	182390680	5.16993	0.459091	0.0708833	-0.230915
QTL36	FD_PIP22_ez_subpop	PIP2;2	Elongation zone	Subpop	distant	2	4.80115e+07	4.81259e+07	chr2:48011482..48125936	4	S2_46153912;AX-90742853;AX-90578795;AX-90742851	S2_46153912	AX-90742851	AX-90742851	chr2:48072366	48072366	7.48031	0.0545455	0.110765	0.277131
QTL50	FD_PIP22_ez_subpop	PIP2;2	Elongation zone	Subpop	distant	2	1.38162e+08	1.3915e+08	chr2:138161741..139150430	4	PZE-102106492;S2_134606859;S2_134606904;AX-91534690	PZE-102106492	AX-91534690	S2_134606859	chr2:138653694	138653694	6.30033	0.206818	0.0900685	-0.27018
QTL72	FD_PIP22_ez_subpop	PIP2;2	Elongation zone	Subpop	distant	2	1.75567e+08	1.75636e+08	chr2:175566790..175636213	4	AX-91541515;AX-90775308;AX-90775306;PZE-102123499	AX-91541515	PZE-102123499	AX-91541515	chr2:175600584	175600584	5.57874	0.493182	0.0784168	0.239354
QTL11	FD_PIP22_subpop	PIP2;2	Mature zone	Subpop	distant	2	6.52576e+07	6.6717e+07	chr2:65257648..66716998	4	S2_63952868;S2_63952872;AX-91521106;AX-90747605	S2_63952868	AX-90747605	AX-90747605	chr2:66225862	66225862	6.3121	0.0590909	0.0954412	0.409905
QTL3	FD_PIP22_subpop	PIP2;2	Mature zone	Subpop	distant	2	1.2866e+07	1.28859e+07	chr2:12865962..12885922	4	AX-91398203;AX-90634708;AX-91438666;AX-90643260	AX-91398203	AX-90643260	AX-91438666	chr2:12875187	12875187	5.62386	0.497727	0.0789388	-0.380531
QTL35	FD_PIP22_subpop	PIP2;2	Mature zone	Subpop	distant	2	1.60047e+08	1.62375e+08	chr2:160046660..162374996	4	PZE-102117012;AX-91538880;AX-91539021;S2_157235324	PZE-102117012	S2_157235324	S2_157235324	chr2:161883860	161883860	6.78293	0.0522727	0.10425	0.426725
QTL45	FD_PIP22_subpop	PIP2;2	Mature zone	Subpop	distant	2	1.74278e+08	1.74382e+08	chr2:174278391..174381776	4	S2_169527537;AX-91383365;AX-91410896;AX-90642799	S2_169527537	AX-90642799	S2_169527537	chr2:174319677	174319677	10.4664	0.0636364	0.169549	0.533385
QTL51	FD_PIP22_subpop	PIP2;2	Mature zone	Subpop	distant	2	1.76616e+08	1.76677e+08	chr2:176615689..176677025	4	AX-91340761;S2_171820213;S2_171820221;S2_171820252	AX-91340761	S2_171820252	S2_171820213	chr2:176647506	176647506	8.86201	0.170455	0.140741	0.484828
QTL6	FD_PIP22_subpop	PIP2;2	Mature zone	Subpop	distant	2	4.80115e+07	4.81259e+07	chr2:48011482..48125936	4	S2_46153912;AX-90742853;AX-90578795;AX-90742851	S2_46153912	AX-90742851	AX-90742851	chr2:48072366	48072366	5.32315	0.0545455	0.0780366	0.377728
QTL10	FD_PIP25	PIP2;5	Mature zone	Initial	distant	2	2.5299e+07	2.53499e+07	chr2:25298962..25349903	4	S2_24037559;S2_24037785;S2_24037787;AX-90736852	S2_24037559	AX-90736852	S2_24037559	chr2:25324019	25324019	5.7048	0.30754	0.0777694	0.612428
QTL107	FD_PIP25	PIP2;5	Mature zone	Initial	distant	2	2.02562e+08	2.02612e+08	chr2:202561550..202612025	4	AX-90782299;AX-91846441;AX-90782328;AX-91546222	AX-90782299	AX-91546222	AX-91846441	chr2:202586787	202586787	5.26471	0.21627	0.0703147	0.571059
QTL28	FD_PIP25	PIP2;5	Mature zone	Initial	distant	2	2.88301e+07	2.89215e+07	chr2:28830097..28921453	4	AX-91514364;AX-90737832;AX-90737829;S2_27501016	AX-91514364	S2_27501016	S2_27501016	chr2:28885261	28885261	6.20689	0.0753968	0.086416	-0.717082
QTL66	FD_PIP25	PIP2;5	Mature zone	Initial	distant	2	4.02204e+07	4.03059e+07	chr2:40220356..40305880	4	SYN27537;AX-91516307;S2_38699216;S2_38699217	SYN27537	S2_38699217	S2_38699216	chr2:40265168	40265168	6.77486	0.190476	0.0952034	0.674512
QTL72	FD_PIP25	PIP2;5	Mature zone	Initial	distant	2	4.15996e+07	4.16898e+07	chr2:41599613..41689839	4	AX-90741236;AX-91516576;AX-90741228;SYN11564	AX-90741236	SYN11564	AX-90741228	chr2:41643365	41643365	6.81587	0.188492	0.0935995	0.65399
QTL75	FD_PIP25	PIP2;5	Mature zone	Initial	distant	2	4.76075e+07	4.77163e+07	chr2:47607500..47716345	4	S2_45755779;AX-91517621;AX-91517611;AX-90597241	S2_45755779	AX-90597241	AX-91517621	chr2:47661654	47661654	5.88388	0.22619	0.0805557	0.640956
QTL19	FD_PIP13_cov	PIP1;3	Mature zone	Cov	distant	4	1.58707e+08	1.58759e+08	chr4:158706633..158758626	4	S4_155223836;S4_155223842;S4_155228403;S4_155228419	S4_155223836	S4_155228419	S4_155228419	chr4:158734960	158734960	6.73371	0.446429	0.144636	-0.258279
QTL18	FD_PIP13_ez	PIP1;3	Elongation zone	Initial	distant	4	1.35626e+08	1.37243e+08	chr4:135626355..137243118	4	S4_133339714;S4_133339701;S4_133339665;S4_133339661	S4_133339714	S4_133339661	S4_133339714	chr4:136434710	136434710	5.44099	0.142857	0.0637456	-0.15704
QTL24	FD_PIP13_ez	PIP1;3	Elongation zone	Initial	distant	4	1.54087e+08	1.5416e+08	chr4:154086776..154159853	4	AX-90895086;AX-91625157;PZE-104076450;AX-90619757	AX-90895086	AX-90619757	AX-90895086	chr4:154122460	154122460	6.71	0.0793651	0.0842625	-0.170847
QTL5	FD_PIP13_ez	PIP1;3	Elongation zone	Initial	distant	4	1.5451e+07	1.54777e+07	chr4:15450964..15477743	4	S4_14362388;S4_14362484;S4_14362512;AX-91599572	S4_14362388	AX-91599572	S4_14362388	chr4:15463838	15463838	5.78048	0.119048	0.0681939	-0.158113
QTL121	FD_PIP22_ez_subpop	PIP2;2	Elongation zone	Subpop	distant	4	1.40624e+07	1.4086e+07	chr4:14062361..14086010	4	S4_13164733;S4_13164735;S4_13164738;S4_13164751	S4_13164733	S4_13164751	S4_13164733	chr4:14074177	14074177	5.78343	0.0727273	0.0810836	0.216823
QTL70	FD_PIP22_subpop	PIP2;2	Mature zone	Subpop	distant	4	1.82712e+07	1.83043e+07	chr4:18271245..18304303	4	S4_17150401;S4_17150405;S4_17150409;S4_17150411	S4_17150401	S4_17150411	S4_17150401	chr4:18287740	18287740	5.07671	0.118182	0.0722192	0.366858
QTL63	FD_PIP13_ez	PIP1;3	Elongation zone	Initial	distant	8	1.40684e+08	1.41904e+08	chr8:140684334..141904403	4	S8_137151290;S8_137151294;S8_137204957;S8_137303469	S8_137151290	S8_137303469	S8_137303469	chr8:141407128	141407128	5.7681	0.0952381	0.0685867	0.151561
QTL135	FD_PIP22_ez_subpop	PIP2;2	Elongation zone	Subpop	distant	8	1.49853e+07	1.50195e+07	chr8:14985328..15019451	4	AX-90590511;S8_14592911;S8_14592912;S8_14593441	AX-90590511	S8_14593441	S8_14592911	chr8:15002933	15002933	8.06301	0.0522727	0.111584	0.254508
QTL139	FD_PIP22_ez_subpop	PIP2;2	Elongation zone	Subpop	distant	8	1.5355e+07	1.53901e+07	chr8:15354964..15390102	4	S8_14932829;S8_14932830;S8_14936249;S8_14936294	S8_14932829	S8_14936294	S8_14932829	chr8:15370788	15370788	5.38109	0.131818	0.0711877	0.209785
QTL38	FD_PIP22_subpop	PIP2;2	Mature zone	Subpop	distant	2	1.69229e+08	1.71475e+08	chr2:169229084..171475270	40	S2_164989796;AX-91540494;AX-90773834;AX-91540520;AX-91540509;AX-91211758;AX-90773844;AX-90773837;AX-91211756;AX-91540522;AX-90773854;AX-90773853;AX-91540508;AX-90773833;AX-90773845;AX-90773847;S2_165103592;S2_165103596;S2_165104694;AX-90773919;AX-90773891;AX-90773932;AX-91540605;S2_165617100;AX-90621962;AX-91441238;AX-90774088;AX-90774105;AX-90774112;AX-90774099;AX-90774096;AX-90774132;AX-9077412…	S2_164989796	AX-90774171	AX-90774142	chr2:170958393	170958393	10.4664	0.0636364	0.169549	0.533385
QTL45	FD_PIP22_ez_subpop	PIP2;2	Elongation zone	Subpop	distant	2	8.34381e+07	8.60027e+07	chr2:83438137..86002664	42	S2_81802638;S2_81802639;S2_81802678;S2_81812984;S2_81813027;S2_81813049;S2_81813251;S2_82103848;AX-90752417;S2_82936259;S2_82936261;AX-90752427;AX-90752462;S2_83169002;S2_83170264;S2_83170270;S2_83170271;S2_83170272;S2_83170275;S2_83170279;S2_83170530;PZE-102098791;AX-91401182;AX-91388832;AX-91438662;S2_83189264;AX-91421214;S2_83189849;S2_83190070;S2_83190630;S2_83267776;S2_83267827;S2_83267926;S…	S2_81802638	AX-90588902	S2_81802638	chr2:83929273	83929273	12.0718	0.0522727	0.193432	0.367116
QTL22	FD_PIP22_subpop	PIP2;2	Mature zone	Subpop	distant	2	1.33352e+08	1.35988e+08	chr2:133352013..135988304	45	AX-90764587;AX-90764577;AX-91380098;AX-91533729;S2_129924842;S2_129924843;AX-91533791;AX-91533858;PZE-102104712;AX-91533859;S2_130360955;AX-90764801;AX-90764835;AX-91924104;AX-90764830;AX-91412893;AX-90764934;AX-91533953;AX-90764929;S2_130947810;S2_130947966;AX-91442167;AX-90764959;S2_130953516;S2_130953543;AX-90764968;AX-90764970;AX-91533985;AX-90764971;AX-91924796;AX-91533979;AX-91533975;AX-915…	AX-90764587	AX-91534069	AX-91534084	chr2:135491431	135491431	7.99756	0.313636	0.125491	-0.474856
QTL5	FD_PIP13	PIP1;3	Mature zone	Initial	distant	4	4.16346e+07	4.47025e+07	chr4:41634571..44702473	46	S4_40688912;AX-91604546;AX-91604574;AX-90866698;AX-91604705;AX-91604709;AX-91604707;AX-90866770;AX-90866775;AX-90866774;AX-91604717;AX-90866755;AX-90866760;AX-90866761;AX-90866811;SYN15112;AX-90866782;AX-91604731;SYN4254;AX-90625414;AX-90866932;S4_42140036;S4_42140046;AX-91604792;PZE-104033664;PZE-104033665;AX-91218370;AX-91604801;AX-91604802;AX-91850409;AX-91604794;AX-91218371;S4_42143646;S4_421…	S4_40688912	S4_42150754	S4_42150105	chr4:43893469	43893469	5.62029	0.472222	0.0705423	-0.295585
QTL35	FD_PIP13	PIP1;3	Mature zone	Initial	distant	4	1.57306e+08	1.57381e+08	chr4:157305907..157381408	5	S4_153751595;AX-91401847;AX-90895981;AX-91625790;AX-91625799	S4_153751595	AX-91625799	AX-91625790	chr4:157349751	157349751	12.6879	0.337302	0.181365	-0.453302
QTL43	FD_PIP13	PIP1;3	Mature zone	Initial	distant	4	1.57999e+08	1.58091e+08	chr4:157999172..158091434	5	PZE-104080267;AX-90896135;AX-91437962;AX-90896159;AX-91625912	PZE-104080267	AX-91625912	AX-90896159	chr4:158027895	158027895	14.1355	0.0952381	0.195378	-0.44605
QTL67	FD_PIP13	PIP1;3	Mature zone	Initial	distant	4	1.63491e+08	1.63528e+08	chr4:163491356..163527848	5	AX-90897843;AX-91220095;AX-91451416;AX-90897829;AX-91220096	AX-90897843	AX-91220096	AX-91220095	chr4:163508711	163508711	5.54718	0.210317	0.0697708	-0.302689
QTL74	FD_PIP13	PIP1;3	Mature zone	Initial	distant	4	1.65902e+08	1.65938e+08	chr4:165902299..165938072	5	S4_163647767;AX-91220160;AX-91627565;S4_163644563;AX-90898658	S4_163647767	AX-90898658	S4_163644563	chr4:165920897	165920897	6.22397	0.456349	0.0802955	-0.307282
QTL95	FD_PIP13	PIP1;3	Mature zone	Initial	distant	7	1.79111e+08	1.79117e+08	chr7:179110825..179116740	5	S7_171694915;S7_171694902;S7_171694901;S7_171694899;S7_171694896	S7_171694915	S7_171694896	S7_171694915	chr7:179113774	179113774	6.13162	0.138889	0.0755127	-0.318028
QTL101	FD_PIP22_ez_subpop	PIP2;2	Elongation zone	Subpop	distant	2	1.79807e+08	1.79851e+08	chr2:179807379..179851286	5	AX-90776432;AX-90776415;AX-90776420;AX-90609957;AX-90776443	AX-90776432	AX-90776443	AX-90776415	chr2:179827633	179827633	25.6462	0.0681818	0.387857	0.500327
QTL109	FD_PIP22_ez_subpop	PIP2;2	Elongation zone	Subpop	distant	2	1.80948e+08	1.80986e+08	chr2:180947580..180986312	5	S2_175753289;S2_175753962;AX-91542349;AX-91542360;AX-91542351	S2_175753289	AX-91542351	S2_175753962	chr2:180966720	180966720	15.0487	0.0704545	0.237298	0.379261
QTL114	FD_PIP22_ez_subpop	PIP2;2	Elongation zone	Subpop	distant	2	1.82546e+08	1.82579e+08	chr2:182546226..182579052	5	S2_177242088;S2_177242060;AX-90777045;S2_177241014;S2_177240970	S2_177242088	S2_177240970	S2_177240970	chr2:182563192	182563192	7.41272	0.284091	0.112475	-0.282676
QTL120	FD_PIP22_ez_subpop	PIP2;2	Elongation zone	Subpop	distant	2	1.83428e+08	1.83491e+08	chr2:183427527..183490900	5	AX-90777270;AX-91542811;AX-91211986;AX-90777258;AX-91542810	AX-90777270	AX-91542810	AX-90777270	chr2:183442294	183442294	6.89985	0.213636	0.102498	0.263553
QTL16	FD_PIP22_ez_subpop	PIP2;2	Elongation zone	Subpop	distant	2	3.60957e+07	3.61769e+07	chr2:36095727..36176907	5	S2_34571647;S2_34571648;S2_34571649;S2_34571675;S2_34572724	S2_34571647	S2_34572724	S2_34571647	chr2:36135774	36135774	6.73497	0.0590909	0.0874444	0.257436
QTL23	FD_PIP22_ez_subpop	PIP2;2	Elongation zone	Subpop	distant	2	4.16063e+07	4.17458e+07	chr2:41606344..41745791	5	S2_40011645;AX-90741238;AX-90624989;S2_40067754;S2_40067798	S2_40011645	S2_40067798	S2_40067754	chr2:41704017	41704017	7.59624	0.0568182	0.104352	0.275184
QTL30	FD_PIP22_ez_subpop	PIP2;2	Elongation zone	Subpop	distant	2	4.36614e+07	4.38814e+07	chr2:43661377..43881425	5	S2_41886070;S2_41886118;S2_41965519;S2_42002548;S2_42002591	S2_41886070	S2_42002591	S2_41965519	chr2:43785083	43785083	7.13095	0.0545455	0.0980067	0.267123
QTL44	FD_PIP22_ez_subpop	PIP2;2	Elongation zone	Subpop	distant	2	7.98247e+07	8.10262e+07	chr2:79824656..81026153	5	S2_78264444;S2_78426366;AX-90751229;AX-91421212;AX-91399563	S2_78264444	AX-91399563	S2_78264444	chr2:80315792	80315792	12.7937	0.0545455	0.203065	0.380089
QTL65	FD_PIP22_ez_subpop	PIP2;2	Elongation zone	Subpop	distant	2	1.74093e+08	1.74231e+08	chr2:174093396..174230550	5	AX-90774912;AX-91541257;AX-90774929;S2_169363617;S2_169363621	AX-90774912	S2_169363621	AX-90774929	chr2:174136825	174136825	20.8325	0.0772727	0.3241	0.459554
QTL68	FD_PIP22_ez_subpop	PIP2;2	Elongation zone	Subpop	distant	2	1.74724e+08	1.74828e+08	chr2:174724478..174827758	5	AX-91541378;AX-90775085;AX-90775087;AX-90775110;AX-90775096	AX-91541378	AX-90775096	AX-90775110	chr2:174788128	174788128	7.40449	0.190909	0.112108	0.279758
QTL69	FD_PIP22_ez_subpop	PIP2;2	Elongation zone	Subpop	distant	2	1.74891e+08	1.74982e+08	chr2:174891162..174981772	5	AX-91541396;AX-91541410;AX-90775130;AX-91541412;AX-91419015	AX-91541396	AX-91419015	AX-91419015	chr2:174944821	174944821	8.84128	0.381818	0.138105	-0.315369
QTL83	FD_PIP22_ez_subpop	PIP2;2	Elongation zone	Subpop	distant	2	1.77276e+08	1.77332e+08	chr2:177276178..177332045	5	AX-91846152;AX-91541781;AX-90775765;S2_172490463;AX-90775739	AX-91846152	AX-90775739	S2_172490463	chr2:177303854	177303854	29.4031	0.0545455	0.429132	0.529398
QTL16	FD_PIP22_subpop	PIP2;2	Mature zone	Subpop	distant	2	8.34381e+07	8.44308e+07	chr2:83438137..84430754	5	S2_81802638;S2_81802639;S2_81802678;S2_81812871;S2_81812984	S2_81802638	S2_81812984	S2_81802638	chr2:83929273	83929273	6.63493	0.0522727	0.102033	0.42323
QTL44	FD_PIP22_subpop	PIP2;2	Mature zone	Subpop	distant	2	1.74093e+08	1.74231e+08	chr2:174093396..174230550	5	AX-90774912;AX-91541257;AX-90774929;S2_169363617;S2_169363621	AX-90774912	S2_169363621	AX-91541257	chr2:174136142	174136142	8.85858	0.0818182	0.141846	0.490521
QTL64	FD_PIP22_subpop	PIP2;2	Mature zone	Subpop	distant	2	1.79807e+08	1.79851e+08	chr2:179807379..179851286	5	AX-90776432;AX-90776415;AX-90776420;AX-90609957;AX-90776443	AX-90776432	AX-90776443	AX-90776415	chr2:179827633	179827633	8.46792	0.0681818	0.134923	0.47923
QTL52	FD_PIP25	PIP2;5	Mature zone	Initial	distant	2	3.64056e+07	3.64863e+07	chr2:36405550..36486327	5	AX-90739807;AX-90739796;AX-90739805;AX-91515690;AX-90739797	AX-90739807	AX-90739797	AX-91515690	chr2:36446213	36446213	6.17818	0.400794	0.0848109	0.609572
QTL59	FD_PIP25	PIP2;5	Mature zone	Initial	distant	2	3.8376e+07	3.84965e+07	chr2:38376004..38496546	5	S2_36906376;S2_36906429;AX-90740368;S2_36946389;S2_36946433	S2_36906376	S2_36946433	S2_36906429	chr2:38416262	38416262	7.8603	0.119048	0.112688	0.761615
QTL96	FD_PIP25	PIP2;5	Mature zone	Initial	distant	2	1.92104e+08	1.92127e+08	chr2:192103839..192127405	5	S2_186528674;S2_186531646;S2_186531672;S2_186531684;S2_186531685	S2_186528674	S2_186531685	S2_186531672	chr2:192117125	192117125	8.88555	0.109127	0.128133	0.761654
QTL14	FD_PIP13_cov	PIP1;3	Mature zone	Cov	distant	4	1.57799e+08	1.57904e+08	chr4:157798867..157904350	5	S4_154262478;S4_154262495;AX-90896111;S4_154314306;AX-91625921	S4_154262478	AX-91625921	S4_154314306	chr4:157876391	157876391	6.78904	0.416667	0.143479	-0.275294
QTL2	FD_PIP13_cov	PIP1;3	Mature zone	Cov	distant	4	1.47007e+08	1.49222e+08	chr4:147007157..149221909	5	S4_144496572;S4_144499787;S4_144532043;S4_144532470;S4_145074430	S4_144496572	S4_145074430	S4_145074430	chr4:148413554	148413554	5.43317	0.343254	0.124038	0.25058
QTL23	FD_PIP13_cov	PIP1;3	Mature zone	Cov	distant	4	1.59691e+08	1.59767e+08	chr4:159691067..159767232	5	AX-90896636;AX-90896660;AX-90896640;S4_156193145;AX-90896683	AX-90896636	AX-90896683	S4_156193145	chr4:159715462	159715462	6.15136	0.464286	0.135498	0.261888
QTL41	FD_PIP22_subpop	PIP2;2	Mature zone	Subpop	local	2	1.73331e+08	1.73427e+08	chr2:173330947..173427207	1	S2_168551532	S2_168551532	S2_168551532	S2_168551532	chr2:173379237	173379237	5.2306	0.0772727	0.0760916	0.371212
QTL33	FD_PIP13_ez	PIP1;3	Elongation zone	Initial	distant	4	1.56957e+08	1.57014e+08	chr4:156956954..157014217	5	AX-91625730;AX-91440920;AX-90895884;AX-90895876;S4_153408340	AX-91625730	S4_153408340	AX-90895876	chr4:156985506	156985506	9.38546	0.267857	0.121915	0.212589
QTL59	FD_PIP13_ez	PIP1;3	Elongation zone	Initial	distant	4	2.14666e+08	2.16284e+08	chr4:214665994..216283662	5	AX-91636166;AX-91423398;AX-90594061;AX-90627767;AX-91445606	AX-91636166	AX-91445606	AX-91636166	chr4:215474349	215474349	5.82601	0.236111	0.0698315	-0.160071
QTL134	FD_PIP22_ez_subpop	PIP2;2	Elongation zone	Subpop	distant	8	1.4472e+07	1.45647e+07	chr8:14471958..14564671	5	S8_14106417;AX-91072567;AX-91072573;AX-91072572;S8_14161101	S8_14106417	S8_14161101	S8_14106417	chr8:14488298	14488298	5.38343	0.0795455	0.0669507	0.206731
QTL138	FD_PIP22_ez_subpop	PIP2;2	Elongation zone	Subpop	distant	8	1.52565e+07	1.52957e+07	chr8:15256493..15295739	5	S8_14836259;S8_14836544;S8_14843707;S8_14843711;AX-91404373	S8_14836259	AX-91404373	S8_14836259	chr8:15272407	15272407	6.59975	0.075	0.086956	0.246661
QTL48	FD_PIP22_ez_subpop	PIP2;2	Elongation zone	Subpop	distant	2	1.31501e+08	1.35983e+08	chr2:131500628..135982567	52	AX-90764115;AX-91211086;AX-91211096;AX-90764288;AX-90645802;AX-90645805;AX-90764341;AX-91533549;AX-91533545;AX-91533559;AX-91533556;AX-90764362;AX-91533614;AX-90764427;S2_129110485;PZE-102104287;AX-90764459;AX-90764506;PZE-102104318;AX-90764587;AX-90764577;AX-91380098;AX-91533729;PZE-102104712;AX-90764835;AX-90764830;AX-91412893;AX-90764934;AX-91533953;S2_130947810;S2_130947966;AX-91442167;AX-907…	AX-90764115	AX-91534084	AX-91211086	chr2:131992380	131992380	10.8192	0.193182	0.172181	-0.387928
QTL97	FD_PIP22_ez_subpop	PIP2;2	Elongation zone	Subpop	distant	2	1.79285e+08	1.79345e+08	chr2:179285176..179344743	52	AX-91542121;AX-90776318;AX-91542122;AX-90776313;S2_174462615;AX-91542118;S2_174462729;S2_174462739;S2_174462766;S2_174462772;S2_174462774;AX-91211928;AX-90776294;S2_174469378;SYN23082;S2_174469611;S2_174469624;S2_174469627;SYN23084;S2_174469678;S2_174469687;S2_174469786;S2_174469813;S2_174469832;S2_174469833;S2_174469846;S2_174469851;S2_174470381;S2_174471336;S2_174471338;S2_174471339;S2_17447134…	AX-91542121	PZE-102125473	SYN23082	chr2:179316119	179316119	14.6449	0.279545	0.233742	-0.391582
QTL17	FD_PIP13_ez	PIP1;3	Elongation zone	Initial	distant	4	1.3284e+08	1.35623e+08	chr4:132839703..135623197	56	AX-90889972;AX-90889963;AX-91621559;AX-90890001;S4_130619356;S4_130619382;AX-90889993;S4_130856816;AX-90890046;AX-91621609;AX-90890053;AX-90890068;AX-90890040;AX-90890039;AX-91621621;AX-91621611;AX-90890050;AX-91621612;AX-90890075;AX-90580758;AX-91621629;AX-91621637;AX-91400108;AX-91421531;S4_130960787;S4_130960791;S4_130960792;AX-90890101;AX-90890092;AX-90890096;AX-90890094;AX-90890082;AX-916216…	AX-90889972	AX-90890310	AX-90890046	chr4:133926483	133926483	8.09786	0.166667	0.106697	-0.191436
QTL39	FD_PIP25	PIP2;5	Mature zone	Initial	distant	2	3.27485e+07	3.31965e+07	chr2:32748529..33196507	58	AX-90613818;AX-90580622;AX-90738873;AX-90738886;AX-90738889;AX-91515038;AX-90738897;AX-91434802;AX-91515045;AX-90738867;AX-90738905;AX-90738909;S2_31303169;AX-90738927;AX-90738911;AX-91515054;AX-90738912;AX-91515051;AX-90609279;AX-90738923;AX-90738907;AX-90738948;AX-90738939;AX-91515076;AX-90738936;AX-90738932;AX-90738942;AX-90738958;AX-91209478;AX-91446938;SYN12284;AX-91515074;AX-90738933;AX-907…	AX-90613818	AX-91515123	AX-90609279	chr2:32866655	32866655	9.41313	0.392857	0.136304	0.751262
QTL58	FD_PIP25	PIP2;5	Mature zone	Initial	distant	2	3.80072e+07	3.83689e+07	chr2:38007239..38368891	58	AX-91198377;AX-91198379;S2_36548242;S2_36548263;S2_36550214;S2_36550217;S2_36550269;AX-91515973;AX-91515985;AX-91515971;AX-91515986;S2_36567999;S2_36568074;AX-91209576;AX-90740224;SYN34242;AX-91430611;AX-91416834;AX-91516002;AX-91452883;AX-90615833;AX-90740270;AX-91515991;AX-90740253;S2_36612096;AX-90740276;AX-91393532;S2_36618258;S2_36618528;S2_36687641;AX-90740291;AX-90740307;AX-90740310;AX-914…	AX-91198377	AX-90740315	AX-91430611	chr2:38105973	38105973	9.2869	0.319444	0.133527	0.792569
QTL23	FD_PIP13	PIP1;3	Mature zone	Initial	distant	4	1.54764e+08	1.54833e+08	chr4:154763787..154832940	6	AX-91625286;AX-91406074;AX-90601790;AX-90895244;AX-90587728;S4_151284027	AX-91625286	S4_151284027	AX-91406074	chr4:154798783	154798783	13.5278	0.0833333	0.19203	-0.439884
QTL65	FD_PIP13	PIP1;3	Mature zone	Initial	distant	4	1.62301e+08	1.6235e+08	chr4:162300622..162349720	6	AX-91626755;AX-91626764;AX-90897423;AX-90897437;AX-91626754;AX-91626753	AX-91626755	AX-91626753	AX-91626755	chr4:162319073	162319073	5.08763	0.117063	0.0616733	-0.289715
QTL34	FD_PIP22_ez_subpop	PIP2;2	Elongation zone	Subpop	distant	2	4.6561e+07	4.67678e+07	chr2:46560952..46767754	6	S2_44721125;S2_44797865;AX-91517457;AX-91381135;AX-91517459;AX-90742502	S2_44721125	AX-90742502	S2_44797865	chr2:46660055	46660055	7.08014	0.0636364	0.104616	0.260571
QTL6	FD_PIP22_ez_subpop	PIP2;2	Elongation zone	Subpop	distant	2	3.27782e+07	3.28568e+07	chr2:32778183..32856844	6	S2_31292857;S2_31292891;S2_31292893;S2_31292894;S2_31292895;S2_31292897	S2_31292857	S2_31292897	S2_31292857	chr2:32817519	32817519	8.19549	0.0590909	0.113131	0.290941
QTL71	FD_PIP22_ez_subpop	PIP2;2	Elongation zone	Subpop	distant	2	1.75315e+08	1.75432e+08	chr2:175314808..175431844	6	S2_170634757;AX-91541480;AX-90775254;AX-91432209;AX-91541492;AX-90775241	S2_170634757	AX-90775241	S2_170634757	chr2:175349770	175349770	28.4858	0.0590909	0.418766	0.524957
QTL80	FD_PIP22_ez_subpop	PIP2;2	Elongation zone	Subpop	distant	2	1.76919e+08	1.77011e+08	chr2:176918815..177011121	6	AX-90775678;AX-91211881;PZA00515.12;AX-90775666;AX-90775668;AX-90775660	AX-90775678	AX-90775660	AX-91211881	chr2:176947792	176947792	14.1245	0.409091	0.226352	-0.3726
QTL43	FD_PIP22_subpop	PIP2;2	Mature zone	Subpop	distant	2	1.73839e+08	1.74008e+08	chr2:173838833..174007547	6	S2_169060743;AX-90609741;AX-91541187;PZE-102122424;AX-90774833;S2_169143673	S2_169060743	S2_169143673	AX-90609741	chr2:173886440	173886440	6.14103	0.1	0.0923215	0.408657
QTL48	FD_PIP22_subpop	PIP2;2	Mature zone	Subpop	distant	2	1.75315e+08	1.75432e+08	chr2:175314808..175431844	6	S2_170634757;AX-91541480;AX-90775254;AX-91432209;AX-91541492;AX-90775241	S2_170634757	AX-90775241	S2_170634757	chr2:175349770	175349770	9.4246	0.0590909	0.151615	0.506148
QTL65	FD_PIP22_subpop	PIP2;2	Mature zone	Subpop	distant	2	1.7999e+08	1.80033e+08	chr2:179989830..180032613	6	AX-90626180;AX-91542221;AX-90646334;AX-90647692;S2_175089564;S2_175089522	AX-90626180	S2_175089522	AX-90647692	chr2:180012739	180012739	9.14487	0.0545455	0.146613	0.497603
QTL43	FD_PIP25	PIP2;5	Mature zone	Initial	distant	2	3.41514e+07	3.42905e+07	chr2:34151376..34290515	6	AX-91515271;AX-90739244;AX-90739254;AX-91515293;AX-91515290;AX-91515301	AX-91515271	AX-91515301	AX-90739254	chr2:34194514	34194514	13.3129	0.212302	0.194767	0.986752
QTL51	FD_PIP25	PIP2;5	Mature zone	Initial	distant	2	3.61976e+07	3.62843e+07	chr2:36197560..36284304	6	AX-91515679;AX-91515670;AX-90739775;AX-90739784;AX-90616928;AX-91515651	AX-91515679	AX-91515651	AX-91515679	chr2:36237628	36237628	6.58902	0.494048	0.0914545	0.641456
QTL6	FD_PIP25	PIP2;5	Mature zone	Initial	distant	2	2.13711e+07	2.14008e+07	chr2:21371086..21400794	6	S2_20101428;S2_20101429;S2_20101432;S2_20101459;S2_20101630;S2_20101760	S2_20101428	S2_20101760	S2_20101459	chr2:21385757	21385757	6.49413	0.492063	0.0897817	0.61509
QTL67	FD_PIP25	PIP2;5	Mature zone	Initial	distant	2	4.0308e+07	4.04611e+07	chr2:40308007..40461136	6	PZE-102060595;S2_38757348;S2_38757455;S2_38757539;S2_38757540;S2_38844608	PZE-102060595	S2_38844608	PZE-102060595	chr2:40348712	40348712	6.44464	0.39881	0.0890041	0.620074
QTL81	FD_PIP25	PIP2;5	Mature zone	Initial	distant	2	6.62283e+07	6.73026e+07	chr2:66228305..67302562	6	AX-90747706;AX-91521276;AX-91521281;AX-91210043;AX-90747749;AX-91521294	AX-90747706	AX-91521294	AX-91521281	chr2:66720154	66720154	5.30682	0.166667	0.0704375	0.585338
QTL92	FD_PIP25	PIP2;5	Mature zone	Initial	distant	2	1.91782e+08	1.91807e+08	chr2:191782138..191806801	6	AX-91397230;AX-91544402;S2_186199688;AX-91544425;AX-91544413;AX-90779571	AX-91397230	AX-90779571	S2_186199688	chr2:191795277	191795277	7.71957	0.121032	0.110113	0.713516
QTL13	FD_PIP13_cov	PIP1;3	Mature zone	Cov	distant	4	1.57703e+08	1.57759e+08	chr4:157702598..157759347	6	PZA03311.4;S4_154166952;S4_154166979;S4_154166981;S4_154171663;S4_154171675	PZA03311.4	S4_154171675	S4_154171675	chr4:157733525	157733525	6.90245	0.458333	0.146735	0.272445
QTL16	FD_PIP13_cov	PIP1;3	Mature zone	Cov	distant	4	1.58165e+08	1.58215e+08	chr4:158164805..158215259	6	S4_154625042;S4_154625106;S4_154625113;S4_154625359;AX-91392103;S4_154625705	S4_154625042	S4_154625705	S4_154625705	chr4:158190385	158190385	6.67098	0.255952	0.142333	0.262172
QTL17	FD_PIP13_cov	PIP1;3	Mature zone	Cov	distant	4	1.58227e+08	1.58309e+08	chr4:158227246..158308790	6	AX-90595018;AX-91625961;AX-90896217;PZE-104080391;AX-90896197;AX-90896246	AX-90595018	AX-90896246	PZE-104080391	chr4:158253520	158253520	6.53061	0.0873016	0.141541	-0.269291
QTL25	FD_PIP13_ez	PIP1;3	Elongation zone	Initial	distant	4	1.54764e+08	1.54833e+08	chr4:154763787..154832940	6	AX-91625286;AX-91406074;AX-90601790;AX-90895244;AX-90587728;S4_151284027	AX-91625286	S4_151284027	AX-91406074	chr4:154798783	154798783	8.49997	0.0833333	0.112871	-0.190604
QTL31	FD_PIP13_ez	PIP1;3	Elongation zone	Initial	distant	4	1.56529e+08	1.56698e+08	chr4:156528705..156698321	6	AX-90895734;AX-90895740;AX-90895762;S4_153027209;AX-91625651;AX-91625648	AX-90895734	AX-91625648	S4_153027209	chr4:156609849	156609849	6.10848	0.115079	0.073834	0.178036
QTL41	FD_PIP13_ez	PIP1;3	Elongation zone	Initial	distant	4	1.57999e+08	1.58091e+08	chr4:157998555..158091434	6	S4_154422574;AX-90896141;PZE-104080267;AX-90896135;AX-90896159;AX-91625912	S4_154422574	AX-91625912	AX-91625912	chr4:158066054	158066054	10.8291	0.375	0.14533	-0.22372
QTL54	FD_PIP13_ez	PIP1;3	Elongation zone	Initial	distant	4	1.60417e+08	1.60495e+08	chr4:160416647..160494810	6	S4_156931980;AX-90896877;AX-90896856;AX-90646782;AX-91381617;S4_156968498	S4_156931980	S4_156968498	S4_156931980	chr4:160437503	160437503	6.35099	0.468254	0.0783718	-0.171704
QTL6	FD_PIP13_ez_cov	PIP1;3	Elongation zone	Cov	distant	4	1.57021e+08	1.57077e+08	chr4:157021448..157077235	6	S4_153472080;AX-91625738;AX-91625721;AX-90895882;AX-91625739;AX-91625737	S4_153472080	AX-91625737	S4_153472080	chr4:157048942	157048942	6.58375	0.315476	0.132355	-0.153192
QTL5	FD_PIP25_cov	PIP2;5	Mature zone	Cov	distant	6	1.46258e+08	1.47109e+08	chr6:146257656..147108722	6	S6_142592585;AX-91014500;AX-90622251;AX-91014483;AX-91707581;AX-91014510	S6_142592585	AX-91014510	AX-91014500	chr6:146680556	146680556	5.99069	0.220238	0.130451	0.43456
QTL128	FD_PIP22_ez_subpop	PIP2;2	Elongation zone	Subpop	distant	8	1.35146e+07	1.35698e+07	chr8:13514559..13569821	6	S8_13175309;AX-91072302;AX-91072313;S8_13212593;AX-91747823;AX-91747821	S8_13175309	AX-91747821	AX-91747821	chr8:13553320	13553320	7.90989	0.0636364	0.106033	0.264703
QTL61	FD_PIP22_ez_subpop	PIP2;2	Elongation zone	Subpop	distant	2	1.64184e+08	1.66431e+08	chr2:164183754..166431049	65	AX-91539593;AX-90772492;AX-90772496;S2_160092705;AX-90772484;AX-91539611;AX-91539609;AX-91846039;AX-90772521;AX-91539607;AX-91539594;S2_160150754;S2_160150777;S2_160151181;S2_160151430;PZE-102118885;AX-90772518;AX-90772537;AX-90772538;AX-91211672;AX-91539672;S2_160540118;S2_160541621;S2_160541644;PZE-102118979;AX-91539688;AX-91539695;AX-90772620;AX-91439546;AX-90635631;AX-90772605;AX-90772606;AX-…	AX-91539593	AX-90772860	AX-91539607	chr2:164726413	164726413	12.3104	0.0704545	0.19512	0.363697
QTL16	FD_PIP13	PIP1;3	Mature zone	Initial	distant	4	1.23611e+08	1.31035e+08	chr4:123610642..131035136	69	AX-90887284;AX-90887466;AX-90887468;AX-91219474;AX-91620133;S4_123666341;S4_123666570;PZE-104062519;PZE-104062536;PZE-104062592;PZE-104062593;S4_124234011;AX-91620263;S4_124636002;S4_124636048;AX-90888388;AX-90888373;AX-90888381;AX-90888380;AX-91620331;AX-90888392;AX-90888376;PZE-104063016;AX-90888362;S4_124674237;S4_124674313;AX-91620319;AX-90888365;AX-91620373;AX-90888423;AX-90888440;AX-9121951…	AX-90887284	AX-91620883	AX-90888477	chr4:128059459	128059459	8.42763	0.230159	0.116379	-0.37942
QTL11	FD_PIP13	PIP1;3	Mature zone	Initial	distant	4	1.02897e+08	1.06639e+08	chr4:102896935..106639387	7	AX-90880959;AX-90882292;AX-91615812;AX-90882083;AX-91615725;AX-91615738;AX-90881966	AX-90880959	AX-90881966	AX-90881966	chr4:105831032	105831032	8.6127	0.0952381	0.118285	-0.381811
QTL73	FD_PIP13	PIP1;3	Mature zone	Initial	distant	4	1.64577e+08	1.64613e+08	chr4:164577352..164612751	7	AX-90898106;S4_161549372;S4_161550331;S4_161550355;S4_161550359;S4_161550375;S4_161550377	AX-90898106	S4_161550377	S4_161549372	chr4:164595421	164595421	6.66763	0.196429	0.0874175	-0.332973
QTL103	FD_PIP22_ez_subpop	PIP2;2	Elongation zone	Subpop	distant	2	1.80526e+08	1.80579e+08	chr2:180525808..180578932	7	AX-91542271;AX-91542275;S2_175369211;S2_175369215;S2_175369229;AX-91402398;AX-90776542	AX-91542271	AX-90776542	AX-91542275	chr2:180546461	180546461	26.1473	0.0590909	0.395052	0.496736
QTL11	FD_PIP22_ez_subpop	PIP2;2	Elongation zone	Subpop	distant	2	3.39436e+07	3.40484e+07	chr2:33943641..34048387	7	S2_32493768;S2_32493784;S2_32493977;S2_32518338;S2_32518493;S2_32518990;S2_32519184	S2_32493768	S2_32519184	S2_32518493	chr2:34008014	34008014	7.44662	0.0545455	0.102125	0.276242
QTL24	FD_PIP22_ez_subpop	PIP2;2	Elongation zone	Subpop	distant	2	4.20989e+07	4.21915e+07	chr2:42098919..42191487	7	S2_40494945;S2_40495164;AX-90577678;S2_40497939;S2_40497947;AX-91406721;S2_40503219	S2_40494945	S2_40503219	S2_40495164	chr2:42141287	42141287	7.59624	0.0568182	0.104352	0.275184
QTL33	FD_PIP22_ez_subpop	PIP2;2	Elongation zone	Subpop	distant	2	4.59973e+07	4.634e+07	chr2:45997318..46340033	7	AX-91414439;AX-91444002;AX-90617601;AX-90742350;S2_44374480;AX-91517360;S2_44434574	AX-91414439	S2_44434574	S2_44374480	chr2:46230363	46230363	6.52102	0.075	0.0959079	0.257785
QTL67	FD_PIP22_ez_subpop	PIP2;2	Elongation zone	Subpop	distant	2	1.74597e+08	1.74704e+08	chr2:174597246..174704261	7	S2_169806131;AX-90775070;AX-90775076;AX-90775072;AX-91541351;AX-91541354;AX-91541361	S2_169806131	AX-91541361	AX-90775076	chr2:174645995	174645995	13.7751	0.113636	0.213818	0.377033
QTL66	FD_PIP22_subpop	PIP2;2	Mature zone	Subpop	distant	2	1.80526e+08	1.80579e+08	chr2:180525808..180578932	7	AX-91542271;AX-91542275;S2_175369211;S2_175369215;S2_175369229;AX-91402398;AX-90776542	AX-91542271	AX-90776542	AX-91542271	chr2:180545038	180545038	8.2231	0.0568182	0.129904	0.468298
QTL48	FD_PIP25	PIP2;5	Mature zone	Initial	distant	2	3.49977e+07	3.51072e+07	chr2:34997713..35107238	7	S2_33505695;S2_33506426;S2_33506434;S2_33506438;AX-90739462;PZE-102055780;PZE-102055803	S2_33505695	PZE-102055803	S2_33505695	chr2:35037606	35037606	8.0365	0.257937	0.1144	0.740604
QTL63	FD_PIP25	PIP2;5	Mature zone	Initial	distant	2	3.96487e+07	3.98006e+07	chr2:39648667..39800567	7	AX-90740711;AX-91209611;AX-90740694;S2_38201358;S2_38201366;S2_38201399;S2_38201401	AX-90740711	S2_38201401	S2_38201399	chr2:39760081	39760081	7.47953	0.196429	0.105878	0.681058
QTL21	FD_PIP13_ez	PIP1;3	Elongation zone	Initial	distant	4	1.53153e+08	1.53404e+08	chr4:153153245..153403902	7	S4_149745879;AX-91624979;AX-90894774;S4_149897447;S4_149897441;S4_149897252;PZE-104076112	S4_149745879	PZE-104076112	AX-90894774	chr4:153292433	153292433	6.28415	0.289683	0.077133	0.160858
QTL1	FD_PIP25_ez	PIP2;5	Elongation zone	Initial	local	2	2.91382e+07	2.94451e+07	chr2:29138193..29445124	32	AX-90737910;AX-90737913;AX-91393869;S2_27849461;S2_27849783;AX-90613563;S2_27871636;AX-91209412;AX-90737936;AX-91514455;AX-90737950;AX-91844425;AX-90737963;AX-91844424;AX-91514454;AX-91514452;AX-91514446;AX-90737937;SYN632;AX-91209411;AX-90737973;AX-90737974;AX-91514468;AX-90737986;AX-91198355;AX-91836294;AX-90737674;AX-90737993;AX-91514471;AX-90737990;S2_27999603;AX-91514494	AX-90737910	AX-91514494	S2_27871636	chr2:29279736	29279736	10.5415	0.333333	0.148026	0.352618
QTL30	FD_PIP25	PIP2;5	Mature zone	Initial	local	2	2.91377e+07	2.95072e+07	chr2:29137698..29507155	128	AX-91514435;S2_27762936;S2_27762937;S2_27762938;S2_27762941;S2_27762943;S2_27762946;AX-90737922;AX-90737909;AX-90737913;AX-90737953;S2_27807977;AX-90737928;AX-90737932;AX-90737951;AX-91439555;SYN635;S2_27810332;AX-90737957;S2_27818370;S2_27818644;AX-91393869;S2_27828745;S2_27828749;AX-90737943;AX-90737946;AX-91450741;AX-90646910;AX-91450742;AX-90646909;AX-90641708;AX-91389970;AX-90641696;AX-91403…	AX-91514435	S2_28051408	AX-91209412	chr2:29280131	29280131	40.1054	0.323413	0.503091	1.43974
QTL32	FD_PIP13	PIP1;3	Mature zone	Initial	distant	4	1.56809e+08	1.56873e+08	chr4:156808532..156873474	8	AX-90895815;AX-90895814;AX-90895812;AX-91625694;AX-91625693;AX-90895817;AX-91625684;AX-90895823	AX-90895815	AX-90895823	AX-91625684	chr4:156845413	156845413	13.1047	0.111111	0.175593	-0.439311
QTL61	FD_PIP13	PIP1;3	Mature zone	Initial	distant	4	1.61299e+08	1.61366e+08	chr4:161299432..161365930	8	S4_157889815;S4_157889816;S4_157889818;S4_157889819;S4_157889820;S4_157889827;S4_157889828;AX-91379133	S4_157889815	AX-91379133	S4_157889815	chr4:161318994	161318994	5.82296	0.0833333	0.0746252	-0.310914
QTL7	FD_PIP11_ubi	PIP1;1	Mature zone	ubi-adj	distant	8	1.7041e+08	1.70438e+08	chr8:170410156..170438190	8	S8_165238690;S8_165238709;S8_165238711;S8_165238716;S8_165239045;S8_165239046;S8_165239048;AX-91112385	S8_165238690	AX-91112385	S8_165238709	chr8:170423986	170423986	6.53997	0.093254	0.125476	0.260301
QTL104	FD_PIP22_ez_subpop	PIP2;2	Elongation zone	Subpop	distant	2	1.80624e+08	1.80692e+08	chr2:180624336..180691749	8	AX-90776598;PZE-102126097;PZE-102126098;AX-90776591;S2_175542383;S2_175541041;S2_175518685;AX-91453158	AX-90776598	AX-91453158	S2_175541041	chr2:180649454	180649454	18.7985	0.0772727	0.297787	0.430494
QTL35	FD_PIP22_ez_subpop	PIP2;2	Elongation zone	Subpop	distant	2	4.78362e+07	4.79583e+07	chr2:47836231..47958271	8	S2_45989688;S2_45989726;S2_45989738;S2_45989741;S2_45989893;S2_45989977;AX-90584508;AX-90742815	S2_45989688	AX-90742815	AX-90742815	chr2:47905061	47905061	6.69257	0.0613636	0.0979981	0.267862
QTL66	FD_PIP22_ez_subpop	PIP2;2	Elongation zone	Subpop	distant	2	1.74278e+08	1.74382e+08	chr2:174278391..174381776	8	S2_169527537;S2_169527849;SYN22768;S2_169493001;AX-91383365;AX-90774949;AX-91410896;AX-90642799	S2_169527537	AX-90642799	S2_169527537	chr2:174319677	174319677	28.4647	0.0636364	0.417693	0.523518
QTL74	FD_PIP22_ez_subpop	PIP2;2	Elongation zone	Subpop	distant	2	1.75831e+08	1.75908e+08	chr2:175830713..175907639	8	AX-90775399;AX-91541574;AX-90775390;AX-91541588;AX-90775391;AX-90775386;AX-91846146;AX-91541583	AX-90775399	AX-91541583	AX-91541588	chr2:175864693	175864693	5.27338	0.484091	0.0729614	-0.231119
QTL75	FD_PIP22_ez_subpop	PIP2;2	Elongation zone	Subpop	distant	2	1.75937e+08	1.76004e+08	chr2:175936911..176003560	8	AX-90775407;AX-91541599;AX-91211861;AX-90775409;AX-90775438;AX-90775429;AX-91541597;PZE-102123568	AX-90775407	PZE-102123568	AX-90775407	chr2:175969052	175969052	6.36671	0.429545	0.0930731	0.256075
QTL81	FD_PIP22_ez_subpop	PIP2;2	Elongation zone	Subpop	distant	2	1.77039e+08	1.77125e+08	chr2:177039111..177125235	8	AX-90775689;AX-91541756;S2_172259009;S2_172259330;AX-90775702;AX-90775705;AX-91541749;AX-90775699	AX-90775689	AX-90775699	AX-90775705	chr2:177095587	177095587	12.8948	0.177273	0.206086	0.344272
QTL49	FD_PIP22_subpop	PIP2;2	Mature zone	Subpop	distant	2	1.75937e+08	1.76004e+08	chr2:175936911..176003560	8	AX-90775407;AX-91541599;AX-91211861;AX-90775409;AX-90775438;AX-90775429;AX-91541597;PZE-102123568	AX-90775407	PZE-102123568	AX-90775409	chr2:175969726	175969726	6.01567	0.443182	0.0902652	0.400969
QTL60	FD_PIP22_subpop	PIP2;2	Mature zone	Subpop	distant	2	1.79111e+08	1.7919e+08	chr2:179110766..179189968	8	S2_174293902;AX-91542069;S2_174294968;AX-90776259;S2_174298145;AX-90644251;AX-90776269;AX-91542088	S2_174293902	AX-91542088	S2_174293902	chr2:179132469	179132469	5.67201	0.165909	0.0841074	0.386015
QTL34	FD_PIP25	PIP2;5	Mature zone	Initial	distant	2	3.09291e+07	3.10281e+07	chr2:30929123..31028094	8	AX-90738454;AX-90738453;S2_29523938;AX-91514747;PZE-102052177;S2_29544359;S2_29544413;S2_29544527	AX-90738454	S2_29544527	S2_29523938	chr2:30969019	30969019	9.12976	0.19246	0.131672	0.815432
QTL46	FD_PIP25	PIP2;5	Mature zone	Initial	distant	2	3.46706e+07	3.47678e+07	chr2:34670644..34767845	8	S2_33178056;S2_33178305;SYN5579;AX-90739372;AX-90739362;S2_33193814;AX-91515384;S2_33195602	S2_33178056	S2_33195602	S2_33195602	chr2:34728027	34728027	8.53623	0.27381	0.122186	0.726092
QTL56	FD_PIP25	PIP2;5	Mature zone	Initial	distant	2	3.77766e+07	3.78682e+07	chr2:37776608..37868161	8	S2_36318153;S2_36318177;S2_36318367;S2_36318426;S2_36318427;S2_36318442;S2_36318466;AX-90740158	S2_36318153	AX-90740158	S2_36318153	chr2:37816752	37816752	6.17643	0.488095	0.0847853	0.580523
QTL30	FD_PIP13_ez	PIP1;3	Elongation zone	Initial	distant	4	1.56002e+08	1.56156e+08	chr4:156001507..156156159	8	S4_152469435;S4_152469446;S4_152470163;AX-90645143;S4_152524882;S4_152525202;S4_152566663;S4_152566670	S4_152469435	S4_152566670	S4_152470163	chr4:156032315	156032315	6.26192	0.123016	0.0768176	0.176994
QTL154	FD_PIP22_ez_subpop	PIP2;2	Elongation zone	Subpop	distant	8	3.23203e+07	3.6482e+07	chr8:32320338..36482048	8	AX-91076771;AX-91751138;AX-91076917;AX-91077043;S8_33026626;AX-91077207;AX-91751628;S8_35021940	AX-91076771	S8_35021940	S8_35021940	chr8:35984773	35984773	5.65324	0.252273	0.0790395	0.229476
QTL26	FD_PIP22_subpop	PIP2;2	Mature zone	Subpop	distant	2	1.45194e+08	1.49281e+08	chr2:145193568..149280520	88	AX-90583382;AX-91388132;AX-90767523;AX-90767497;AX-90767503;PZE-102109589;AX-91845808;AX-90767574;AX-90767591;AX-91536000;AX-91845809;AX-90767593;AX-91536050;AX-91536051;AX-90767659;AX-91536049;AX-90767662;S2_141535274;S2_141535283;S2_141535370;S2_141535371;S2_141535373;S2_141535375;S2_141535378;S2_141535380;AX-91536063;AX-91536074;AX-91536060;AX-91536096;AX-90767860;AX-90767910;AX-90767914;AX-90…	AX-90583382	AX-90768515	AX-90767910	chr2:146948309	146948309	9.57933	0.0659091	0.152921	0.502588
QTL33	FD_PIP25	PIP2;5	Mature zone	Initial	distant	2	2.99931e+07	3.08038e+07	chr2:29993132..30803780	89	AX-91514597;S2_28622544;AX-91514602;AX-90590370;S2_28646630;AX-90624427;S2_28651576;AX-91423299;S2_28673102;AX-91407944;AX-90738199;AX-91432809;AX-91514609;SYN3934;S2_28726161;S2_28726162;S2_28726221;S2_28726272;AX-90738239;S2_28789884;S2_28789887;AX-90738246;AX-91514625;AX-90738252;AX-91514637;AX-90738262;AX-90738251;S2_28865315;S2_28866401;S2_28866435;AX-90738260;S2_28871277;AX-91419362;AX-9060…	AX-91514597	AX-90738405	AX-90738239	chr2:30168734	30168734	17.5022	0.248016	0.25388	1.1084
QTL27	FD_PIP13	PIP1;3	Mature zone	Initial	distant	4	1.55578e+08	1.55754e+08	chr4:155578488..155754078	9	PZE-104077682;S4_152077273;AX-90895515;AX-91625476;AX-90895518;AX-91625469;AX-91625464;AX-90895512;S4_152162348	PZE-104077682	S4_152162348	S4_152162348	chr4:155723243	155723243	12.2231	0.210317	0.164831	-0.438699
QTL39	FD_PIP13	PIP1;3	Mature zone	Initial	distant	4	1.57579e+08	1.57634e+08	chr4:157579194..157633947	9	AX-90576653;S4_154044509;S4_154044512;AX-91397808;S4_154045060;AX-90618201;AX-90618196;S4_154046289;AX-90586636	AX-90576653	AX-90586636	AX-90586636	chr4:157607846	157607846	8.01478	0.156746	0.105981	-0.354086
QTL4	FD_PIP13	PIP1;3	Mature zone	Initial	distant	4	3.44887e+07	3.70864e+07	chr4:34488747..37086446	9	AX-90864630;AX-90864616;AX-90864647;AX-91603262;S4_34081437;S4_34082511;AX-91603305;AX-91603258;AX-90864912	AX-90864630	AX-90864912	AX-91603305	chr4:35690876	35690876	7.51074	0.107143	0.100669	-0.353751
QTL44	FD_PIP13	PIP1;3	Mature zone	Initial	distant	4	1.58165e+08	1.58221e+08	chr4:158165441..158221246	9	S4_154625677;S4_154625699;AX-91625956;AX-90576339;PZE-104080331;AX-91625962;AX-91625968;AX-91625963;AX-91625964	S4_154625677	AX-91625964	AX-90576339	chr4:158190800	158190800	8.22197	0.107143	0.112227	-0.351025
QTL48	FD_PIP13	PIP1;3	Mature zone	Initial	distant	4	1.58706e+08	1.58759e+08	chr4:158705707..158759009	9	AX-90896388;S4_155223836;S4_155223837;S4_155223842;AX-90896371;AX-90896385;AX-91626070;S4_155228419;AX-90896376	AX-90896388	AX-90896376	AX-90896376	chr4:158735344	158735344	8.43395	0.265873	0.106547	-0.375879
QTL56	FD_PIP22_ez_subpop	PIP2;2	Elongation zone	Subpop	distant	2	1.53033e+08	1.5332e+08	chr2:153032774..153319785	9	AX-90769446;AX-91537396;AX-90769450;AX-91537405;AX-91198692;AX-90628648;PZE-102113283;AX-90622760;AX-90769480	AX-90769446	AX-90769480	AX-90622760	chr2:153242099	153242099	15.3684	0.0522727	0.243357	0.4148
QTL63	FD_PIP22_ez_subpop	PIP2;2	Elongation zone	Subpop	distant	2	1.7347e+08	1.73639e+08	chr2:173469987..173639452	9	AX-91846111;ZM012527-0401;AX-90774758;AX-91541138;AX-91211809;AX-91211811;AX-90774744;AX-91541143;AX-90774759	AX-91846111	AX-90774759	AX-91846111	chr2:173517124	173517124	17.5128	0.104545	0.278194	0.434044
QTL64	FD_PIP22_ez_subpop	PIP2;2	Elongation zone	Subpop	distant	2	1.73839e+08	1.7396e+08	chr2:173838833..173959989	9	S2_169060743;AX-90609741;AX-91541187;AX-90593457;PZE-102122424;AX-90774833;S2_169093438;S2_169093477;S2_169093684	S2_169060743	S2_169093684	S2_169060743	chr2:173883346	173883346	15.341	0.102273	0.245389	0.403131
QTL23	FD_PIP22_subpop	PIP2;2	Mature zone	Subpop	distant	2	1.36755e+08	1.37787e+08	chr2:136755467..137787013	9	S2_133067094;S2_133118111;S2_133118114;S2_133118115;S2_133118121;S2_133118129;S2_133119719;S2_133119720;S2_133119721	S2_133067094	S2_133119721	S2_133067094	chr2:137246603	137246603	8.54909	0.127273	0.136117	0.485326
QTL15	FD_PIP25	PIP2;5	Mature zone	Initial	distant	2	2.5841e+07	2.59479e+07	chr2:25840957..25947936	9	S2_24560658;S2_24558700;AX-91385334;AX-90737006;AX-90737024;AX-91844388;AX-91209372;AX-91424683;AX-91513889	S2_24560658	AX-91513889	AX-91513889	chr2:25920471	25920471	8.42136	0.448413	0.120378	0.703736
QTL47	FD_PIP25	PIP2;5	Mature zone	Initial	distant	2	3.47698e+07	3.49327e+07	chr2:34769799..34932735	9	AX-90739391;AX-91515388;AX-90739423;AX-90739421;AX-90739426;AX-90739415;AX-91515394;AX-90739406;S2_33351549	AX-90739391	S2_33351549	AX-90739421	chr2:34883943	34883943	8.4836	0.279762	0.121204	0.744007
QTL65	FD_PIP25	PIP2;5	Mature zone	Initial	distant	2	4.00755e+07	4.01609e+07	chr2:40075502..40160915	9	AX-91452074;AX-90648276;AX-91452080;AX-90606730;PZE-102060229;PZE-102060230;AX-90620760;S2_38553310;AX-90740804	AX-91452074	AX-90740804	S2_38553310	chr2:40119671	40119671	7.39088	0.123016	0.10501	0.718475
QTL16	FD_PIP13_ez	PIP1;3	Elongation zone	Initial	distant	4	1.26811e+08	1.28991e+08	chr4:126811320..128990634	9	PZE-104063016;AX-91620373;AX-90888423;AX-90888440;AX-91219519;AX-90888449;AX-91620386;AX-90888489;S4_125215934	PZE-104063016	S4_125215934	AX-91620373	chr4:127860437	127860437	6.20458	0.357143	0.0760101	-0.163744
QTL42	FD_PIP13_ez	PIP1;3	Elongation zone	Initial	distant	4	1.58165e+08	1.58221e+08	chr4:158165017..158221246	9	S4_154625254;S4_154625677;S4_154625699;AX-91625956;AX-90576339;AX-91625962;AX-91625968;AX-91625963;AX-91625964	S4_154625254	AX-91625964	S4_154625699	chr4:158190379	158190379	6.81221	0.130952	0.0833355	-0.175975
QTL41	FD_PIP22_ez_subpop	PIP2;2	Elongation zone	Subpop	distant	2	6.18297e+07	6.76254e+07	chr2:61829699..67625354	92	S2_61080430;S2_60948476;S2_60948475;AX-90746695;S2_60914198;S2_60913688;AX-91520480;S2_60881285;S2_60874703;S2_60873441;S2_60873369;S2_60873283;AX-90746652;AX-91520474;S2_60871854;S2_60871583;S2_60871554;AX-91520546;S2_61487324;PZE-102078878;PZE-102078883;AX-90746845;AX-90746843;S2_61871099;PZE-102079088;S2_61852370;S2_61852360;S2_61852356;S2_61852353;S2_61852349;S2_61852345;S2_61852212;S2_618522…	S2_61080430	AX-91521353	S2_60873369	chr2:62450582	62450582	13.4068	0.0636364	0.21399	0.355658
QTL60	FD_PIP22_ez_subpop	PIP2;2	Elongation zone	Subpop	distant	2	1.60047e+08	1.63839e+08	chr2:160046660..163838677	94	PZE-102117012;S2_155895838;S2_155904125;S2_155904126;S2_155904127;S2_155904128;AX-90771405;AX-91211579;AX-90771426;AX-91538817;AX-90771409;AX-91845983;AX-91211577;PZE-102117065;AX-90629309;AX-91538807;AX-91198720;AX-91198722;AX-90771431;AX-91538840;AX-90771455;AX-90771465;AX-91538858;S2_156209068;S2_156209086;AX-90771514;AX-90771509;AX-91376543;AX-91538880;S2_156282142;AX-90771551;AX-90771619;S2_…	PZE-102117012	AX-90772174	S2_157235324	chr2:161883860	161883860	13.937	0.0522727	0.221242	0.395395

## Sheet: Supplementary Table S4
Supplementary Table S4: Summary of eQTLs detected with all models.
Table summarizing the data from all the eQTLs given in Table S4.
loc	local
Étiquettes de lignes	Nombre de QTL	Somme de NbLocus	Max. de LogPval peak	Max. de MAF peak	Max. de R2LR peak	Max. de Effect peak
PIP1;1	2	6	6.66453	0.392857	0.12244	0.231557
Elongation zone	1	5	6.66453	0.337302	0.12244	0.10377
FD_PIP11_ez_ubi	1	5	6.66453	0.337302	0.12244	0.10377
Mature zone	1	1	5.02297	0.392857	0.103814	0.231557
FD_PIP11_ubi	1	1	5.02297	0.392857	0.103814	0.231557
PIP1;3	4	182	28.8439	0.482143	0.387293	-0.173082
Elongation zone	2	83	28.8293	0.482143	0.385422	-0.173082
FD_PIP13_ez	1	78	28.8293	0.482143	0.385422	-0.336793
FD_PIP13_ez_cov	1	5	7.71346	0.380952	0.149123	-0.173082
Mature zone	2	99	28.8439	0.335317	0.387293	-0.354704
FD_PIP13	1	70	28.8439	0.335317	0.387293	-0.637381
FD_PIP13_cov	1	29	9.76673	0.130952	0.18775	-0.354704
PIP2;2	2	133	28.4647	0.0772727	0.417693	0.523518
Elongation zone	1	132	28.4647	0.0636364	0.417693	0.523518
FD_PIP22_ez_subpop	1	132	28.4647	0.0636364	0.417693	0.523518
Mature zone	1	1	5.2306	0.0772727	0.0760916	0.371212
FD_PIP22_subpop	1	1	5.2306	0.0772727	0.0760916	0.371212
PIP2;5	2	160	40.1054	0.333333	0.503091	1.43974
Elongation zone	1	32	10.5415	0.333333	0.148026	0.352618
FD_PIP25_ez	1	32	10.5415	0.333333	0.148026	0.352618
Mature zone	1	128	40.1054	0.323413	0.503091	1.43974
FD_PIP25	1	128	40.1054	0.323413	0.503091	1.43974
Total général	10	481	40.1054	0.482143	0.503091	1.43974

## Sheet: Supplementary Table S5
Supplementary Table S5: Primers used for molecular cloning
F stands for forward and R stands for reverse primer. All primer sequences are encoded in the 5’-3’ orientation.
Name	Sequence (5'-3')	Purpose
NcoI_USER_CC_upLuc_GB0110_F	GGGGCCATGGGCTGAGGTCTTAATTAACCCCTCAGCAACAATACCACAACAAAAC	USER cassette integration into the GB0110 plasmid
Luc_SfoI_GB0110_R	GGGGGGCGCCGGGCCTTTCTTTATGTTTTTGGC	USER cassette integration into the GB0110 plasmid
venus_GB110_F1	ACAAACAACAAACAACATTACAATTTACTATTCTAGTCGAAATGGTGAGCAAGGGCGAGG	mVenus amplification
venus_GB110_R1	GAACGATCGGGATCGAAGATCCATTCCAAGCTCATTATTTGTACAGCTCGTCC	mVenus amplification
venus_GB110_F2	GGGGGGTTAATTAACCCCTCAGCAACAATACCACAACAAAACAAACAACAAACAACATTAC	mVenus amplification and integration into GB110m plasmid
venus_GB110_R2	CCCCCCCTTAAGAAACTTTATTGCCAAATGTTTGAACGATCGGGATCGAAG	mVenus amplification and integration into GB110m plasmid
K7mCherry_AatII_F	GGGGGGGACGTCCTCTCTTAAGGTAGCGCGGCCGCAAGC	2x35s::mCherry::tNOS cassette amplification and integration into GB110m_mVenus plasmid
K7mCherry_AatII_R	GGGGGGGACGTCCTCGCTACCTTAAGAGAGACCGGTG	2x35s::mCherry::tNOS cassette amplification and integration into GB110m_mVenus plasmid
P25_Transp_out_R	CTGCCTAATACGGGGGTTGG	MITE-insertion in PIP2;5 promoter checking
P25_Transp_negative_F	TGAGCGTCCTGTGATGGG	MITE-insertion in PIP2;5 promoter checking
F_user_GB0110m_prom1	GGTCTTAAUCGAGTGTAATAAGTGGCTAG	Amplification of PIP2;5 promoter + 5'UTR and insertion into USER cassette
R_user_5UTR_GB0110m_prom	GGGGTTAAUTCTCGCGCTAGCCGCTAG	Amplification of PIP2;5 promoter + 5'UTR and insertion into USER cassette
MITE_F	GGGCCTGTTTGGTTTAGCTTTTTTC	MITE swapping: MITE insertion amplification
MITE_R	AATGTGTGGTGAATGGTGATGGTG	MITE swapping: MITE insertion amplification
B73_wMITE_Lright	CACCATCACCATTCACCACACATTATCAGACGCAGACTAGAAAC	MITE swapping: MITE insertion into B73 PIP2;5 promoter
B73_wMITE_Rleft	GAAAAAAGCTAAACCAAACAGGCCCAATGTGTGGTGAATGGTGAGGG	MITE swapping: MITE insertion into B73 PIP2;5 promoter
PH207_wtMITE_Rleft	GTTTCGAGTCTGCGTCTGATAATGTGTGGTGAATGGTGAGGG	MITE swapping: removing MITE insertion from PH207 PIP2;5 promoter
PH207_wtMITE_Fright	CCCTCACCATTCACCACACATT ATCAGACGCAGACTCGAAAC	MITE swapping: removing MITE insertion from PH207 PIP2;5 promoter
